# Supplementary material for: Development and Validation of a Tumor Mutation Burden-Related Immune Prognostic Signature for Ovarian Cancers
Source: Front Genet. 2022 Jan 11;12:688207. doi: 10.3389/fgene.2021.688207 (PMC8787320; doi:10.3389/fgene.2021.688207)
Supplement: Supplementary file 2 [file DataSheet1.xlsx]

## Sheet: Table S1clinical characteristic
Table S5 Clinical characteristics of ovarian cancer samples
Variables		Patient N (271)
age	<65	95(35.06%)
	≥65	176(64.94%)
stage	Stage I	1(0.37%)
	Stage II	17(6.33%)
	Stage III	204(76.12%)
	Stage IV	46(17.12%)
grade	G2	32(12.26%)
	G3	229(87.74%)
cancer_status	Tumor free	71(30.08%)
	With tumor	165(69.92%)
TMB	low TMB	135(49.82%)
	high TMB	136(50.18%)
radiation_therapy	NO	259(99.62%)
	YES	1(0.038%)
gender	female	271(100%)
race	non-white	30(11.28%)
	white	236(88.72%)
lymphatic_invasion	NO	31(29.52%)
	YES	74(70.48%)
tumor_residual	1-10mm	124(64.24%)
	11-20mm	20(10.36%)
	>20mm	49(25.40%)

## Sheet: Table S2 immuneGeneList
Table S1 1545 Immune genes from the ImmPort database
Symbol	ID	Name	Chromosome
AZGP1	563	alpha-2-glycoprotein 1, zinc-binding	7
B2M	567	beta-2-microglobulin	15
CALR	811	calreticulin	19
CANX	821	calnexin	5
CD1A	909	CD1a molecule	1
CD1B	910	CD1b molecule	1
CD1C	911	CD1c molecule	1
CD1D	912	CD1d molecule	1
CD1E	913	CD1e molecule	1
CD4	920	CD4 molecule	12
CD8A	925	CD8a molecule	2
CD8B	926	CD8b molecule	2
CD74	972	CD74 molecule	5
CREB1	1385	cAMP responsive element binding protein 1	2
CTSB	1508	cathepsin B	8
CTSE	1510	cathepsin E	1
CTSL	1514	cathepsin L	9
CTSS	1520	cathepsin S	1
FCER1G	2207	Fc fragment of IgE receptor Ig	1
FCGRT	2217	Fc fragment of IgG receptor and transporter	19
PDIA3	2923	protein disulfide isomerase family A member 3	15
HFE	3077	homeostatic iron regulator	6
HLA-A	3105	major histocompatibility complex, class I, A	6
HLA-B	3106	major histocompatibility complex, class I, B	6
HLA-C	3107	major histocompatibility complex, class I, C	6
HLA-DMA	3108	major histocompatibility complex, class II, DM alpha	6
HLA-DMB	3109	major histocompatibility complex, class II, DM beta	6
HLA-DOA	3111	major histocompatibility complex, class II, DO alpha	6
HLA-DOB	3112	major histocompatibility complex, class II, DO beta	6
HLA-DPA1	3113	major histocompatibility complex, class II, DP alpha 1	6
HLA-DPB1	3115	major histocompatibility complex, class II, DP beta 1	6
HLA-DQA1	3117	major histocompatibility complex, class II, DQ alpha 1	6
HLA-DQA2	3118	major histocompatibility complex, class II, DQ alpha 2	6
HLA-DQB1	3119	major histocompatibility complex, class II, DQ beta 1	6
HLA-DRA	3122	major histocompatibility complex, class II, DR alpha	6
HLA-DRB1	3123	major histocompatibility complex, class II, DR beta 1	6
HLA-DRB3	3125	major histocompatibility complex, class II, DR beta 3	6
HLA-DRB4	3126	major histocompatibility complex, class II, DR beta 4	6
HLA-DRB5	3127	major histocompatibility complex, class II, DR beta 5	6
HLA-E	3133	major histocompatibility complex, class I, E	6
HLA-F	3134	major histocompatibility complex, class I, F	6
HLA-G	3135	major histocompatibility complex, class I, G	6
HLA-H	3136	major histocompatibility complex, class I, H (pseudogene)	6
MR1	3140	major histocompatibility complex, class I-related	1
HSPA1A	3303	heat shock protein family A (Hsp70) member 1A	6
HSPA1B	3304	heat shock protein family A (Hsp70) member 1B	6
HSPA1L	3305	heat shock protein family A (Hsp70) member 1 like	6
HSPA2	3306	heat shock protein family A (Hsp70) member 2	14
HSPA4	3308	heat shock protein family A (Hsp70) member 4	5
HSPA5	3309	heat shock protein family A (Hsp70) member 5	9
HSPA6	3310	heat shock protein family A (Hsp70) member 6	1
HSPA8	3312	heat shock protein family A (Hsp70) member 8	11
HSP90AA1	3320	heat shock protein 90 alpha family class A member 1	14
HSP90AB1	3326	heat shock protein 90 alpha family class B member 1	6
ICAM1	3383	intercellular adhesion molecule 1	19
IFNA1	3439	interferon alpha 1	9
IFNA2	3440	interferon alpha 2	9
IFNA4	3441	interferon alpha 4	9
IFNA5	3442	interferon alpha 5	9
IFNA6	3443	interferon alpha 6	9
IFNA7	3444	interferon alpha 7	9
IFNA8	3445	interferon alpha 8	9
IFNA10	3446	interferon alpha 10	9
IFNA13	3447	interferon alpha 13	9
IFNA14	3448	interferon alpha 14	9
IFNA16	3449	interferon alpha 16	9
IFNA17	3451	interferon alpha 17	9
IFNA21	3452	interferon alpha 21	9
IFNG	3458	interferon gamma	12
KIR2DL1	3802	killer cell immunoglobulin like receptor, two Ig domains and long cytoplasmic tail 1	19
KIR2DL2	3803	killer cell immunoglobulin like receptor, two Ig domains and long cytoplasmic tail 2	19
KIR2DL3	3804	killer cell immunoglobulin like receptor, two Ig domains and long cytoplasmic tail 3	19
KIR2DL4	3805	killer cell immunoglobulin like receptor, two Ig domains and long cytoplasmic tail 4	19
KIR2DS1	3806	killer cell immunoglobulin like receptor, two Ig domains and short cytoplasmic tail 1	19
KIR2DS3	3808	killer cell immunoglobulin like receptor, two Ig domains and short cytoplasmic tail 3	19
KIR2DS4	3809	killer cell immunoglobulin like receptor, two Ig domains and short cytoplasmic tail 4	19
KIR2DS5	3810	killer cell immunoglobulin like receptor, two Ig domains and short cytoplasmic tail 5	19
KIR3DL1	3811	killer cell immunoglobulin like receptor, three Ig domains and long cytoplasmic tail 1	19
KIR3DL2	3812	killer cell immunoglobulin like receptor, three Ig domains and long cytoplasmic tail 2	19
KLRC1	3821	killer cell lectin like receptor C1	12
KLRC2	3822	killer cell lectin like receptor C2	12
KLRC3	3823	killer cell lectin like receptor C3	12
KLRD1	3824	killer cell lectin like receptor D1	12
LTA	4049	lymphotoxin alpha	6
CIITA	4261	class II major histocompatibility complex transactivator	16
MICA	100507436	MHC class I polypeptide-related sequence A	6
MICB	4277	MHC class I polypeptide-related sequence B	6
NFYA	4800	nuclear transcription factor Y subunit alpha	6
NFYB	4801	nuclear transcription factor Y subunit beta	12
NFYC	4802	nuclear transcription factor Y subunit gamma	1
LGMN	5641	legumain	14
PSMB8	5696	proteasome 20S subunit beta 8	6
PSMC1	5700	proteasome 26S subunit, ATPase 1	14
PSMC2	5701	proteasome 26S subunit, ATPase 2	7
PSMC3	5702	proteasome 26S subunit, ATPase 3	11
PSMC4	5704	proteasome 26S subunit, ATPase 4	19
PSMC5	5705	proteasome 26S subunit, ATPase 5	17
PSMC6	5706	proteasome 26S subunit, ATPase 6	14
PSMD1	5707	proteasome 26S subunit, non-ATPase 1	2
PSMD2	5708	proteasome 26S subunit, non-ATPase 2	3
PSMD3	5709	proteasome 26S subunit, non-ATPase 3	17
PSMD4	5710	proteasome 26S subunit, non-ATPase 4	1
PSMD5	5711	proteasome 26S subunit, non-ATPase 5	9
PSMD7	5713	proteasome 26S subunit, non-ATPase 7	16
PSMD8	5714	proteasome 26S subunit, non-ATPase 8	19
PSMD10	5716	proteasome 26S subunit, non-ATPase 10	X
PSMD11	5717	proteasome 26S subunit, non-ATPase 11	17
PSMD13	5719	proteasome 26S subunit, non-ATPase 13	11
PSME1	5720	proteasome activator subunit 1	14
PSME1	5720	proteasome activator subunit 1	14
PSME2	5721	proteasome activator subunit 2	14
PSME2	5721	proteasome activator subunit 2	14
RELB	5971	RELB proto-oncogene, NF-kB subunit	19
RFX5	5993	regulatory factor X5	1
RFXAP	5994	regulatory factor X associated protein	13
SLC10A2	6555	solute carrier family 10 member 2	13
TAP1	6890	transporter 1, ATP binding cassette subfamily B member	6
TAP2	6891	transporter 2, ATP binding cassette subfamily B member	6
TAPBP	6892	TAP binding protein	6
THBS1	7057	thrombospondin 1	15
SEM1	7979	SEM1 26S proteasome complex subunit	7
KLRC4	8302	killer cell lectin like receptor C4	12
AP3B1	8546	adaptor related protein complex 3 subunit beta 1	5
RFXANK	8625	regulatory factor X associated ankyrin containing protein	19
PSMD6	9861	proteasome 26S subunit, non-ATPase 6	3
PSME3	10197	proteasome activator subunit 3	17
PSMD14	10213	proteasome 26S subunit, non-ATPase 14	2
CLEC4M	10332	C-type lectin domain family 4 member M	19
IFI30	10437	IFI30 lysosomal thiol reductase	19
PROCR	10544	protein C receptor	20
ADRM1	11047	adhesion regulating molecule 1	20
ECPAS	23392	Ecm29 proteasome adaptor and scaffold	9
TRPC4AP	26133	transient receptor potential cation channel subfamily C member 4 associated protein	20
CD209	30835	CD209 molecule	19
UBXN1	51035	UBX domain protein 1	11
ERAP1	51752	endoplasmic reticulum aminopeptidase 1	5
TAPBPL	55080	TAP binding protein like	12
KIR2DL5A	57292	killer cell immunoglobulin like receptor, two Ig domains and long cytoplasmic tail 5A	19
ERAP2	64167	endoplasmic reticulum aminopeptidase 2	5
ULBP3	79465	UL16 binding protein 3	6
ULBP2	80328	UL16 binding protein 2	6
ULBP1	80329	UL16 binding protein 1	6
KIR3DL3	115653	killer cell immunoglobulin like receptor, three Ig domains and long cytoplasmic tail 3	19
RAET1E	135250	retinoic acid early transcript 1E	6
RAET1L	154064	retinoic acid early transcript 1L	6
UBR1	197131	ubiquitin protein ligase E3 component n-recognin 1	15
RAET1G	353091	retinoic acid early transcript 1G	6
PDIA2	64714	protein disulfide isomerase family A member 2	16
HAMP	57817	hepcidin antimicrobial peptide	19
PI3	5266	peptidase inhibitor 3	20
CAMP	820	cathelicidin antimicrobial peptide	3
DEFB4A	1673	defensin beta 4A	8
PPBP	5473	pro-platelet basic protein	4
REG3G	130120	regenerating family member 3 gamma	2
CXCL14	9547	C-X-C motif chemokine ligand 14	5
CXCL16	58191	C-X-C motif chemokine ligand 16	17
SLPI	6590	secretory leukocyte peptidase inhibitor	20
CXCL8	3576	C-X-C motif chemokine ligand 8	4
CXCL10	3627	C-X-C motif chemokine ligand 10	4
CXCL9	4283	C-X-C motif chemokine ligand 9	4
CXCL5	6374	C-X-C motif chemokine ligand 5	4
CXCL11	6373	C-X-C motif chemokine ligand 11	4
CXCL6	6372	C-X-C motif chemokine ligand 6	4
CXCL1	2919	C-X-C motif chemokine ligand 1	4
CXCL12	6387	C-X-C motif chemokine ligand 12	10
CXCL13	10563	C-X-C motif chemokine ligand 13	4
CXCL2	2920	C-X-C motif chemokine ligand 2	4
PF4	5196	platelet factor 4	4
XCL1	6375	X-C motif chemokine ligand 1	1
CXCL3	2921	C-X-C motif chemokine ligand 3	4
DEFB103B	55894	defensin beta 103B	8
CCL13	6357	C-C motif chemokine ligand 13	17
CCL1	6346	C-C motif chemokine ligand 1	17
DEFB1	1672	defensin beta 1	8
CCL8	6355	C-C motif chemokine ligand 8	17
ELANE	1991	elastase, neutrophil expressed	19
DEFB103A	414325	defensin beta 103A	8
DEFA3	1668	defensin alpha 3	8
DEFA1	1667	defensin alpha 1	8
TMSB10	9168	thymosin beta 10	2
DEFA6	1671	defensin alpha 6	8
DEFA5	1670	defensin alpha 5	8
DEFA4	1669	defensin alpha 4	8
LCN2	3934	lipocalin 2	9
LCN1	3933	lipocalin 1	9
COLEC10	10584	collectin subfamily member 10	8
BPI	671	bactericidal permeability increasing protein	20
S100A9	6280	S100 calcium binding protein A9	1
S100A8	6279	S100 calcium binding protein A8	1
DCD	117159	dermcidin	12
LCN6	158062	lipocalin 6	9
S100A12	6283	S100 calcium binding protein A12	1
HTN3	3347	histatin 3	4
LCN8	138307	lipocalin 8	9
DEFA1B	728358	defensin alpha 1B	8
CCR10	2826	C-C motif chemokine receptor 10	17
CELA1	1990	chymotrypsin like elastase 1	12
DEFB106A	245909	defensin beta 106A	8
PENK	5179	proenkephalin	8
BPIFC	254240	BPI fold containing family C	22
MMP12	4321	matrix metallopeptidase 12	11
BPIFB6	128859	BPI fold containing family B member 6	20
LEAP2	116842	liver enriched antimicrobial peptide 2	5
SFTPD	6441	surfactant protein D	10
LCN9	392399	lipocalin 9	9
BPIFB2	80341	BPI fold containing family B member 2	20
PTGDS	5730	prostaglandin D2 synthase	9
TMSB4X	7114	thymosin beta 4 X-linked	X
PGLYRP1	8993	peptidoglycan recognition protein 1	19
ZC3HAV1	56829	zinc finger CCCH-type containing, antiviral 1	7
TMSB15A	11013	thymosin beta 15a	X
S100B	6285	S100 calcium binding protein B	21
S100A13	6284	S100 calcium binding protein A13	1
S100A6	6277	S100 calcium binding protein A6	1
DEFB119	245932	defensin beta 119	20
DEFB107A	245910	defensin beta 107A	8
DEFB105A	245908	defensin beta 105A	8
SERPIND1	3053	serpin family D member 1	22
DEFB129	140881	defensin beta 129	20
DEFB127	140850	defensin beta 127	20
S100P	6286	S100 calcium binding protein P	4
S100A7	6278	S100 calcium binding protein A7	1
DEFB104A	140596	defensin beta 104A	8
DEFB126	81623	defensin beta 126	20
DEFB106B	503841	defensin beta 106B	8
DEFB104B	503618	defensin beta 104B	8
DEFB107B	503614	defensin beta 107B	8
PGLYRP3	114771	peptidoglycan recognition protein 3	1
PGLYRP2	114770	peptidoglycan recognition protein 2	19
S100A10	6281	S100 calcium binding protein A10	1
S100A2	6273	S100 calcium binding protein A2	1
DEFB125	245938	defensin beta 125	20
DEFB123	245936	defensin beta 123	20
DEFB105B	504180	defensin beta 105B	8
DEFB132	400830	defensin beta 132	20
BPIFB3	359710	BPI fold containing family B member 3	20
LCN12	286256	lipocalin 12	9
PGLYRP4	57115	peptidoglycan recognition protein 4	1
S100A11	6282	S100 calcium binding protein A11	1
S100A5	6276	S100 calcium binding protein A5	1
S100A3	6274	S100 calcium binding protein A3	1
S100A1	6271	S100 calcium binding protein A1	1
DEFB128	245939	defensin beta 128	20
DEFB108B	245911	defensin beta 108B	11
HTN1	3346	histatin 1	4
LMBR1L	55716	limb development membrane protein 1 like	12
S100A7A	338324	S100 calcium binding protein A7A	1
DEFB118	117285	defensin beta 118	20
COLEC12	81035	collectin subfamily member 12	18
TMSB4Y	9087	thymosin beta 4 Y-linked	Y
DEFB131A	644414	defensin beta 131A	4
DEFB134	613211	defensin beta 134	8
DEFB130A	245940	defensin beta 130A	8
DEFB124	245937	defensin beta 124	20
DEFB121	245934	defensin beta 121	20
DEFB116	245930	defensin beta 116	20
DEFB115	245929	defensin beta 115	20
DEFB114	245928	defensin beta 114	6
DEFB113	245927	defensin beta 113	6
DEFB112	245915	defensin beta 112	6
DEFB110	245913	defensin beta 110	6
TMSB15B	286527	thymosin beta 15B	X
DEFB133	403339	defensin beta 133	6
S100Z	170591	S100 calcium binding protein Z	5
MAVS	57506	mitochondrial antiviral signaling protein	20
TMSB4XP8	7117	TMSB4X pseudogene 8	4
S100A14	57402	S100 calcium binding protein A14	1
LCN10	414332	lipocalin 10	9
S100A16	140576	S100 calcium binding protein A16	1
DEFB136	613210	defensin beta 136	8
DEFB135	613209	defensin beta 135	8
DEFB117	245931	defensin beta 117 (pseudogene)	20
DEFB110	245913	defensin beta 110	6
ZC3HAV1L	92092	zinc finger CCCH-type containing, antiviral 1 like	7
S100A7L2	645922	S100 calcium binding protein A7 like 2	1
MBL3P	50639	mannose-binding lectin family member 3, pseudogene	10
DEFB4B	100289462	defensin beta 4B	8
BPIFB4	149954	BPI fold containing family B member 4	20
IFNAR1	3454	interferon alpha and beta receptor subunit 1	21
AZU1	566	azurocidin 1	19
DEFB131B	100129216	defensin beta 131B	11
DEFA1A3	613253	defensin alpha 1 and alpha 3, variable copy number locus	8
LCN1P1	286310	lipocalin 1 pseudogene 1	9
S100G	795	S100 calcium binding protein G	X
DEFA7P	724067	defensin alpha 7, pseudogene	8
DEFB130B	100133267	defensin beta 130B	8
DEFB108F	100133128	defensin beta 108F (pseudogene)	4
DEFB131C	100128174	defensin beta 131C (pseudogene)	8
TCHHL1	126637	trichohyalin like 1	1
TINAGL1	64129	tubulointerstitial nephritis antigen like 1	1
IFNGR1	3459	interferon gamma receptor 1	6
SLC22A17	51310	solute carrier family 22 member 17	14
WFIKKN1	117166	WAP, follistatin/kazal, immunoglobulin, kunitz and netrin domain containing 1	16
WFDC2	10406	WAP four-disulfide core domain 2	20
IL6	3569	interleukin 6	7
UMODL1	89766	uromodulin like 1	21
TGFB1	7040	transforming growth factor beta 1	19
PF4V1	5197	platelet factor 4 variant 1	4
MMP9	4318	matrix metallopeptidase 9	20
ANOS1	3730	anosmin 1	X
TLR4	7099	toll like receptor 4	9
IFNG	3458	interferon gamma	12
SPAG11B	10407	sperm associated antigen 11B	8
A2M	2	alpha-2-macroglobulin	12
CTSL	1514	cathepsin L	9
NFKB1	4790	nuclear factor kappa B subunit 1	4
APOBEC3G	60489	apolipoprotein B mRNA editing enzyme catalytic subunit 3G	22
FABP6	2172	fatty acid binding protein 6	5
NOD2	64127	nucleotide binding oligomerization domain containing 2	16
MBL2	4153	mannose binding lectin 2	10
SFTPA1	653509	surfactant protein A1	10
RBP1	5947	retinol binding protein 1	3
TLR2	7097	toll like receptor 2	4
SLC40A1	30061	solute carrier family 40 member 1	2
PLAU	5328	plasminogen activator, urokinase	10
IL1B	3553	interleukin 1 beta	2
PAEP	5047	progestagen associated endometrial protein	9
HJV	148738	hemojuvelin BMP co-receptor	1
MUC5AC	4586	mucin 5AC, oligomeric mucus/gel-forming	11
CTSS	1520	cathepsin S	1
OBP2A	29991	odorant binding protein 2A	9
PLTP	5360	phospholipid transfer protein	20
MX1	4599	MX dynamin like GTPase 1	21
DDX58	23586	DExD/H-box helicase 58	9
IFNL1	282618	interferon lambda 1	19
IRF3	3661	interferon regulatory factor 3	19
SFTPA2	729238	surfactant protein A2	10
LPA	4018	lipoprotein(a)	6
LBP	3929	lipopolysaccharide binding protein	20
RBP4	5950	retinol binding protein 4	10
SFTPA1	653509	surfactant protein A1	10
NOX4	50507	NADPH oxidase 4	11
LTF	4057	lactotransferrin	3
IFNB1	3456	interferon beta 1	9
RBP5	83758	retinol binding protein 5	12
FABP7	2173	fatty acid binding protein 7	6
FABP5	2171	fatty acid binding protein 5	8
FABP3	2170	fatty acid binding protein 3	1
FABP2	2169	fatty acid binding protein 2	4
FABP4	2167	fatty acid binding protein 4	8
R3HDML	140902	R3H domain containing like	20
BPIFA3	128861	BPI fold containing family A member 3	20
BPIFB1	92747	BPI fold containing family B member 1	20
OASL	8638	2'-5'-oligoadenylate synthetase like	12
CRABP2	1382	cellular retinoic acid binding protein 2	1
CRABP1	1381	cellular retinoic acid binding protein 1	15
RBP7	116362	retinol binding protein 7	1
DUOX1	53905	dual oxidase 1	15
OBP2B	29989	odorant binding protein 2B	9
RBP2	5948	retinol binding protein 2	3
LCN15	389812	lipocalin 15	9
CETP	1071	cholesteryl ester transfer protein	16
FABP12	646486	fatty acid binding protein 12	8
FABP9	646480	fatty acid binding protein 9	8
BPIFA1	51297	BPI fold containing family A member 1	20
LCNL1	401562	lipocalin like 1	9
C8G	733	complement C8 gamma chain	9
SPAG11A	653423	sperm associated antigen 11A	8
PI15	51050	peptidase inhibitor 15	8
NOX1	27035	NADPH oxidase 1	X
PMP2	5375	peripheral myelin protein 2	8
APOD	347	apolipoprotein D	3
ORM2	5005	orosomucoid 2	9
ORM1	5004	orosomucoid 1	9
TNF	7124	tumor necrosis factor	6
CTSG	1511	cathepsin G	14
PRTN3	5657	proteinase 3	19
MAPK1	5594	mitogen-activated protein kinase 1	22
PML	5371	PML nuclear body scaffold	15
AEN	64782	apoptosis enhancing nuclease	15
CYBB	1536	cytochrome b-245 beta chain	X
BPIFA2	140683	BPI fold containing family A member 2	20
ISG20	3669	interferon stimulated exonuclease gene 20	15
BCL3	602	BCL3 transcription coactivator	19
ISG20L2	81875	interferon stimulated exonuclease gene 20 like 2	1
NOX5	79400	NADPH oxidase 5	15
NOX3	50508	NADPH oxidase 3	6
DUOX2	50506	dual oxidase 2	15
TLR3	7098	toll like receptor 3	4
TFRC	7037	transferrin receptor	3
IFIH1	64135	interferon induced with helicase C domain 1	2
LRP1	4035	LDL receptor related protein 1	12
TRIM5	85363	tripartite motif containing 5	11
IDO1	3620	indoleamine 2,3-dioxygenase 1	8
GDF15	9518	growth differentiation factor 15	19
NEDD4	4734	NEDD4 E3 ubiquitin protein ligase	15
ADIPOQ	9370	adiponectin, C1Q and collagen domain containing	3
STAT3	6774	signal transducer and activator of transcription 3	17
STAT1	6772	signal transducer and activator of transcription 1	2
IFNL2	282616	interferon lambda 2	19
SOCS3	9021	suppressor of cytokine signaling 3	17
SEMG1	6406	semenogelin 1	20
TNFSF10	8743	TNF superfamily member 10	3
CCL20	6364	C-C motif chemokine ligand 20	2
SOCS1	8651	suppressor of cytokine signaling 1	16
RNASEL	6041	ribonuclease L	1
IRF1	3659	interferon regulatory factor 1	5
IL15	3600	interleukin 15	4
APOBEC3F	200316	apolipoprotein B mRNA editing enzyme catalytic subunit 3F	22
PLAAT4	5920	phospholipase A and acyltransferase 4	11
CHIT1	1118	chitinase 1	1
IFNA1	3439	interferon alpha 1	9
CD40	958	CD40 molecule	20
TLR7	51284	toll like receptor 7	X
PPIA	5478	peptidylprolyl isomerase A	7
HFE	3077	homeostatic iron regulator	6
ZYX	7791	zyxin	7
NLRX1	79671	NLR family member X1	11
PGC	5225	progastricsin	6
VEGFA	7422	vascular endothelial growth factor A	6
IKBKE	9641	inhibitor of nuclear factor kappa B kinase subunit epsilon	1
ISG15	9636	ISG15 ubiquitin like modifier	1
DHX58	79132	DExH-box helicase 58	17
TNFAIP3	7128	TNF alpha induced protein 3	6
TFR2	7036	transferrin receptor 2	7
FCN2	2220	ficolin 2	9
MUC4	4585	mucin 4, cell surface associated	3
F2R	2149	coagulation factor II thrombin receptor	5
ELN	2006	elastin	7
IL27	246778	interleukin 27	16
MAPT	4137	microtubule associated protein tau	17
LYZ	4069	lysozyme	12
CCL5	6352	C-C motif chemokine ligand 5	17
LEP	3952	leptin	7
CYLD	1540	CYLD lysine 63 deubiquitinase	16
KLKB1	3818	kallikrein B1	4
CST4	1472	cystatin S	20
CSRP1	1465	cysteine and glycine rich protein 1	1
MAPK14	1432	mitogen-activated protein kinase 14	6
JUN	3725	Jun proto-oncogene, AP-1 transcription factor subunit	1
ITGAV	3685	integrin subunit alpha V	2
IRF5	3663	interferon regulatory factor 5	7
CCR6	1235	C-C motif chemokine receptor 6	6
IL12B	3593	interleukin 12B	5
TLR8	51311	toll like receptor 8	X
GNLY	10578	granulysin	2
CD81	975	CD81 molecule	11
EIF2AK2	5610	eukaryotic translation initiation factor 2 alpha kinase 2	2
APOM	55937	apolipoprotein M	6
CACYBP	27101	calcyclin binding protein	1
NOD1	10392	nucleotide binding oligomerization domain containing 1	7
MAPK8	5599	mitogen-activated protein kinase 8	10
MAPK3	5595	mitogen-activated protein kinase 3	16
BST2	684	bone marrow stromal cell antigen 2	19
BPHL	670	biphenyl hydrolase like	6
PLA2G2A	5320	phospholipase A2 group IIA	1
GRN	2896	granulin precursor	17
NEWENTRY	192343	-	-
PDGFRA	5156	platelet derived growth factor receptor alpha	4
GNAI1	2770	G protein subunit alpha i1	7
WNT5A	7474	Wnt family member 5A	3
FURIN	5045	furin, paired basic amino acid cleaving enzyme	15
ADAR	103	adenosine deaminase RNA specific	1
TYK2	7297	tyrosine kinase 2	19
NOS2	4843	nitric oxide synthase 2	17
TRAF3	7187	TNF receptor associated factor 3	14
TPT1	7178	tumor protein, translationally-controlled 1	13
TPM2	7169	tropomyosin 2	9
NEO1	4756	neogenin 1	15
AHNAK	79026	AHNAK nucleoprotein	11
TLR1	7096	toll like receptor 1	4
TK2	7084	thymidine kinase 2	16
PRDX2	7001	peroxiredoxin 2	19
MX2	4600	MX dynamin like GTPase 2	21
FGF2	2247	fibroblast growth factor 2	4
FGA	2243	fibrinogen alpha chain	4
TCF7L2	6934	transcription factor 7 like 2	10
F2RL1	2150	F2R like trypsin receptor 1	5
TKFC	26007	triokinase and FMN cyclase	11
MSR1	4481	macrophage scavenger receptor 1	8
NFKBIZ	64332	NFKB inhibitor zeta	3
LMBR1	64327	limb development membrane protein 1	7
EPPIN	57119	epididymal peptidase inhibitor	20
SRC	6714	SRC proto-oncogene, non-receptor tyrosine kinase	20
MPO	4353	myeloperoxidase	17
ELAVL1	1994	ELAV like RNA binding protein 1	19
ROBO3	64221	roundabout guidance receptor 3	11
SP1	6667	Sp1 transcription factor	12
SOD1	6647	superoxide dismutase 1	21
PDF	64146	peptide deformylase, mitochondrial	16
DLL4	54567	delta like canonical Notch ligand 4	15
ECD	11319	ecdysoneless cell cycle regulator	10
SLC11A1	6556	solute carrier family 11 member 1	2
DMBT1	1755	deleted in malignant brain tumors 1	10
STING1	340061	stimulator of interferon response cGAMP interactor 1	5
SKIV2L	6499	Ski2 like RNA helicase	6
SEMG2	6407	semenogelin 2	20
LTA	4049	lymphotoxin alpha	6
DES	1674	desmin	2
DCK	1633	deoxycytidine kinase	4
DAXX	1616	death domain associated protein	6
TNFRSF10A	8797	TNF receptor superfamily member 10a	8
TNFRSF10B	8795	TNF receptor superfamily member 10b	8
EED	8726	embryonic ectoderm development	11
CCL4	6351	C-C motif chemokine ligand 4	17
LIMS1	3987	LIM zinc finger domain containing 1	2
LALBA	3906	lactalbumin alpha	12
APOBEC3H	164668	apolipoprotein B mRNA editing enzyme catalytic subunit 3H	22
TMPRSS6	164656	transmembrane serine protease 6	22
SPINK5	11005	serine peptidase inhibitor Kazal type 5	5
MARCO	8685	macrophage receptor with collagenous structure	2
BECN1	8678	beclin 1	17
TNFSF11	8600	TNF superfamily member 11	13
KNG1	3827	kininogen 1	3
CSK	1445	C-terminal Src kinase	15
KLRK1	22914	killer cell lectin like receptor K1	12
KCNH2	3757	potassium voltage-gated channel subfamily H member 2	7
JUND	3727	JunD proto-oncogene, AP-1 transcription factor subunit	19
JAK1	3716	Janus kinase 1	1
CREB1	1385	cAMP responsive element binding protein 1	2
CLDN4	1364	claudin 4	7
CCL28	56477	C-C motif chemokine ligand 28	5
RNASE3	6037	ribonuclease A family member 3	14
RN7SL1	6029	RNA component of signal recognition particle 7SL1	14
IRF7	3665	interferon regulatory factor 7	11
IREB2	3658	iron responsive element binding protein 2	15
ILK	3611	integrin linked kinase	11
IL18	3606	interleukin 18	11
IL17A	3605	interleukin 17A	6
LTB4R	1241	leukotriene B4 receptor	14
APOBEC3A	200315	apolipoprotein B mRNA editing enzyme catalytic subunit 3A	22
MASP2	10747	mannan binding lectin serine peptidase 2	1
TRIM27	5987	tripartite motif containing 27	6
RELA	5970	RELA proto-oncogene, NF-kB subunit	11
IL7R	3575	interleukin 7 receptor	5
IL1A	3552	interleukin 1 alpha	2
PTX3	5806	pentraxin 3	3
IFNAR2	3455	interferon alpha and beta receptor subunit 2	21
IFN1@	3438	-	9
SYTL1	84958	synaptotagmin like 1	1
APOBEC3C	27350	apolipoprotein B mRNA editing enzyme catalytic subunit 3C	22
DDX17	10521	DEAD-box helicase 17	22
PTGS2	5743	prostaglandin-endoperoxide synthase 2	1
HTR1A	3350	5-hydroxytryptamine receptor 1A	5
SEPTIN7	989	septin 7	7
CD40LG	959	CD40 ligand	X
CD14	929	CD14 molecule	5
CD8A	925	CD8a molecule	2
CD4	920	CD4 molecule	12
MASP1	5648	mannan binding lectin serine peptidase 1	3
PROC	5624	protein C, inactivator of coagulation factors Va and VIIIa	2
MAP2K2	5605	mitogen-activated protein kinase kinase 2	19
MAP2K1	5604	mitogen-activated protein kinase kinase 1	15
HRG	3273	histidine rich glycoprotein	3
NDRG1	10397	N-myc downstream regulated 1	8
IRF9	10379	interferon regulatory factor 9	14
TRIM22	10346	tripartite motif containing 22	11
LANCL1	10314	LanC like 1	2
PPP4C	5531	protein phosphatase 4 catalytic subunit	16
HMOX1	3162	heme oxygenase 1	22
HMGB1	3146	high mobility group box 1	13
HLA-B	3106	major histocompatibility complex, class I, B	6
RNASE7	84659	ribonuclease A family member 7	14
ABCC4	10257	ATP binding cassette subfamily C member 4	13
HGF	3082	hepatocyte growth factor	7
HDAC1	3065	histone deacetylase 1	1
IFNLR1	163702	interferon lambda receptor 1	1
PLSCR1	5359	phospholipid scramblase 1	3
B2M	567	beta-2-microglobulin	15
BACH2	60468	BTB domain and CNC homolog 2	6
TANK	10010	TRAF family member associated NFKB activator	2
PIK3CG	5294	phosphatidylinositol-4,5-bisphosphate 3-kinase catalytic subunit gamma	7
ARRB1	408	arrestin beta 1	11
RSAD2	91543	radical S-adenosyl methionine domain containing 2	2
STAB2	55576	stabilin 2	12
TBK1	29110	TANK binding kinase 1	12
PDYN	5173	prodynorphin	20
PDGFRB	5159	platelet derived growth factor receptor beta	5
PDCD1	5133	programmed cell death 1	2
PCSK2	5126	proprotein convertase subtilisin/kexin type 2	20
PCSK1	5122	proprotein convertase subtilisin/kexin type 1	5
ARG2	384	arginase 2	14
AQP9	366	aquaporin 9	15
FASLG	356	Fas ligand	1
APOH	350	apolipoprotein H	17
BIRC5	332	baculoviral IAP repeat containing 5	17
ANXA6	309	annexin A6	5
IL22	50616	interleukin 22	12
VTN	7448	vitronectin	17
VIM	7431	vimentin	10
VCAM1	7412	vascular cell adhesion molecule 1	1
PRDX1	5052	peroxiredoxin 1	1
GFAP	2670	glial fibrillary acidic protein	17
GBP2	2634	guanylate binding protein 2	1
ALB	213	albumin	4
SLC29A3	55315	solute carrier family 29 member 3	10
OAS1	4938	2'-5'-oligoadenylate synthetase 1	12
AGER	177	advanced glycosylation end-product specific receptor	6
UNC93B1	81622	unc-93 homolog B1, TLR signaling regulator	11
TNFSF4	7292	TNF superfamily member 4	1
NOS1	4842	nitric oxide synthase 1	12
ACTG1	71	actin gamma 1	17
ACTA1	58	actin alpha 1, skeletal muscle	1
ACO1	48	aconitase 1	9
SERPINA3	12	serpin family A member 3	14
CXCR1	3577	C-X-C motif chemokine receptor 1	2
CCL15	6359	C-C motif chemokine ligand 15	17
CCL14	6358	C-C motif chemokine ligand 14	17
CCL4	6351	C-C motif chemokine ligand 4	17
CCL16	6360	C-C motif chemokine ligand 16	17
CCL19	6363	C-C motif chemokine ligand 19	9
CCL13	6357	C-C motif chemokine ligand 13	17
CCL18	6362	C-C motif chemokine ligand 18	17
CCL17	6361	C-C motif chemokine ligand 17	16
CCL26	10344	C-C motif chemokine ligand 26	7
CCL22	6367	C-C motif chemokine ligand 22	16
CCR3	1232	C-C motif chemokine receptor 3	3
CCL28	56477	C-C motif chemokine ligand 28	5
CCL4L1	388372	C-C motif chemokine ligand 4 like 1	17
ACKR2	1238	atypical chemokine receptor 2	3
CCR7	1236	C-C motif chemokine receptor 7	17
CCL27	10850	C-C motif chemokine ligand 27	9
CCR8	1237	C-C motif chemokine receptor 8	3
ACKR4	51554	atypical chemokine receptor 4	3
CCR10	2826	C-C motif chemokine receptor 10	17
CCL2	6347	C-C motif chemokine ligand 2	17
CCL21	6366	C-C motif chemokine ligand 21	9
CCL7	6354	C-C motif chemokine ligand 7	17
CCL5	6352	C-C motif chemokine ligand 5	17
CCL3	6348	C-C motif chemokine ligand 3	17
CCL20	6364	C-C motif chemokine ligand 20	2
CCL11	6356	C-C motif chemokine ligand 11	17
CCR5	1234	C-C motif chemokine receptor 5	3
CCL23	6368	C-C motif chemokine ligand 23	17
CCL25	6370	C-C motif chemokine ligand 25	19
CCL1	6346	C-C motif chemokine ligand 1	17
CCL3L3	414062	C-C motif chemokine ligand 3 like 3	17
CCL4L2	9560	C-C motif chemokine ligand 4 like 2	17
CXCL12	6387	C-X-C motif chemokine ligand 12	10
XCL1	6375	X-C motif chemokine ligand 1	1
CCL8	6355	C-C motif chemokine ligand 8	17
CCL3L1	6349	C-C motif chemokine ligand 3 like 1	17
CCR1	1230	C-C motif chemokine receptor 1	3
CCL24	6369	C-C motif chemokine ligand 24	7
XCL2	6846	X-C motif chemokine ligand 2	1
CXCL1	2919	C-X-C motif chemokine ligand 1	4
CXCL10	3627	C-X-C motif chemokine ligand 10	4
CXCR4	7852	C-X-C motif chemokine receptor 4	2
CXCL2	2920	C-X-C motif chemokine ligand 2	4
CXCR6	10663	C-X-C motif chemokine receptor 6	3
CCR4	1233	C-C motif chemokine receptor 4	3
CXCL11	6373	C-X-C motif chemokine ligand 11	4
TAFA5	25817	TAFA chemokine like family member 5	22
TAFA3	284467	TAFA chemokine like family member 3	1
TAFA4	151647	TAFA chemokine like family member 4	3
TAFA1	407738	TAFA chemokine like family member 1	3
TAFA2	338811	TAFA chemokine like family member 2	12
CCL15-CCL14	348249	CCL15-CCL14 readthrough (NMD candidate)	17
IL6	3569	interleukin 6	7
TNF	7124	tumor necrosis factor	6
IL1B	3553	interleukin 1 beta	2
IL18	3606	interleukin 18	11
PTK2B	2185	protein tyrosine kinase 2 beta	8
VEGFA	7422	vascular endothelial growth factor A	6
IL4	3565	interleukin 4	5
CDH1	999	cadherin 1	16
CD40	958	CD40 molecule	20
DEFB103B	55894	defensin beta 103B	8
F2RL1	2150	F2R like trypsin receptor 1	5
MMP9	4318	matrix metallopeptidase 9	20
LTBP1	4052	latent transforming growth factor beta binding protein 1	2
DEFB4A	1673	defensin beta 4A	8
TNFSF10	8743	TNF superfamily member 10	3
IL13	3596	interleukin 13	5
IL10	3586	interleukin 10	1
IL2	3558	interleukin 2	4
PPARG	5468	peroxisome proliferator activated receptor gamma	3
FGR	2268	FGR proto-oncogene, Src family tyrosine kinase	1
MIF	4282	macrophage migration inhibitory factor	22
CRP	1401	C-reactive protein	1
JAK2	3717	Janus kinase 2	9
IL1A	3552	interleukin 1 alpha	2
PTK2	5747	protein tyrosine kinase 2	8
PTGDR	5729	prostaglandin D2 receptor	14
CD86	942	CD86 molecule	3
HCK	3055	HCK proto-oncogene, Src family tyrosine kinase	20
ARRB1	408	arrestin beta 1	11
GNAI1	2770	G protein subunit alpha i1	7
VDR	7421	vitamin D receptor	12
OLR1	4973	oxidized low density lipoprotein receptor 1	12
GRK2	156	G protein-coupled receptor kinase 2	11
TXK	7294	TXK tyrosine kinase	4
RNASE2	6036	ribonuclease A family member 2	14
CD79A	973	CD79a molecule	19
CD79B	974	CD79b molecule	17
LYN	4067	LYN proto-oncogene, Src family tyrosine kinase	8
SYK	6850	spleen associated tyrosine kinase	9
BTK	695	Bruton tyrosine kinase	X
BLNK	29760	B cell linker	10
VAV3	10451	vav guanine nucleotide exchange factor 3	1
VAV1	7409	vav guanine nucleotide exchange factor 1	19
VAV2	7410	vav guanine nucleotide exchange factor 2	9
RAC1	5879	Rac family small GTPase 1	7
RAC2	5880	Rac family small GTPase 2	22
RAC3	5881	Rac family small GTPase 3	17
PPP3CA	5530	protein phosphatase 3 catalytic subunit alpha	4
PPP3CB	5532	protein phosphatase 3 catalytic subunit beta	10
PPP3CC	5533	protein phosphatase 3 catalytic subunit gamma	8
CHP1	11261	calcineurin like EF-hand protein 1	15
PPP3R1	5534	protein phosphatase 3 regulatory subunit B, alpha	2
PPP3R2	5535	protein phosphatase 3 regulatory subunit B, beta	9
CHP2	63928	calcineurin like EF-hand protein 2	16
NFAT5	10725	nuclear factor of activated T cells 5	16
NFATC1	4772	nuclear factor of activated T cells 1	18
NFATC2	4773	nuclear factor of activated T cells 2	20
NFATC3	4775	nuclear factor of activated T cells 3	16
NFATC4	4776	nuclear factor of activated T cells 4	14
HRAS	3265	HRas proto-oncogene, GTPase	11
KRAS	3845	KRAS proto-oncogene, GTPase	12
NRAS	4893	NRAS proto-oncogene, GTPase	1
FOS	2353	Fos proto-oncogene, AP-1 transcription factor subunit	14
JUN	3725	Jun proto-oncogene, AP-1 transcription factor subunit	1
CARD11	84433	caspase recruitment domain family member 11	7
BCL10	8915	BCL10 immune signaling adaptor	1
MALT1	10892	MALT1 paracaspase	18
CHUK	1147	component of inhibitor of nuclear factor kappa B kinase complex	10
IKBKB	3551	inhibitor of nuclear factor kappa B kinase subunit beta	8
IKBKG	8517	inhibitor of nuclear factor kappa B kinase regulatory subunit gamma	X
NFKB1	4790	nuclear factor kappa B subunit 1	4
RELA	5970	RELA proto-oncogene, NF-kB subunit	11
NFKBIA	4792	NFKB inhibitor alpha	14
NFKBIB	4793	NFKB inhibitor beta	19
NFKBIE	4794	NFKB inhibitor epsilon	6
CD81	975	CD81 molecule	11
CD19	930	CD19 molecule	16
CR2	1380	complement C3d receptor 2	1
PIK3R5	23533	phosphoinositide-3-kinase regulatory subunit 5	17
PIK3R1	5295	phosphoinositide-3-kinase regulatory subunit 1	5
PIK3R2	5296	phosphoinositide-3-kinase regulatory subunit 2	19
PIK3R3	8503	phosphoinositide-3-kinase regulatory subunit 3	1
PIK3CA	5290	phosphatidylinositol-4,5-bisphosphate 3-kinase catalytic subunit alpha	3
PIK3CB	5291	phosphatidylinositol-4,5-bisphosphate 3-kinase catalytic subunit beta	3
PIK3CD	5293	phosphatidylinositol-4,5-bisphosphate 3-kinase catalytic subunit delta	1
PIK3CG	5294	phosphatidylinositol-4,5-bisphosphate 3-kinase catalytic subunit gamma	7
AKT3	10000	AKT serine/threonine kinase 3	1
AKT1	207	AKT serine/threonine kinase 1	14
AKT2	208	AKT serine/threonine kinase 2	19
GSK3B	2932	glycogen synthase kinase 3 beta	3
INPP5D	3635	inositol polyphosphate-5-phosphatase D	2
CD22	933	CD22 molecule	19
CD72	971	CD72 molecule	9
PTPN6	5777	protein tyrosine phosphatase non-receptor type 6	12
LILRB3	11025	leukocyte immunoglobulin like receptor B3	19
FCGR2B	2213	Fc fragment of IgG receptor IIb	1
RASGRP3	25780	RAS guanyl releasing protein 3	2
PLCG2	5336	phospholipase C gamma 2	16
PRKCB	5579	protein kinase C beta	16
IFITM1	8519	interferon induced transmembrane protein 1	11
IGH	3492	immunoglobulin heavy locus	14
IGHA1	3493	immunoglobulin heavy constant alpha 1	14
IGHA2	3494	immunoglobulin heavy constant alpha 2 (A2m marker)	14
IGHD	3495	immunoglobulin heavy constant delta	14
IGHD1-1	28510	immunoglobulin heavy diversity 1-1	14
IGHD1-14	28508	immunoglobulin heavy diversity 1-14 (non-functional)	14
IGHD1-20	28507	immunoglobulin heavy diversity 1-20	14
IGHD1-26	28506	immunoglobulin heavy diversity 1-26	14
IGHD1-7	28509	immunoglobulin heavy diversity 1-7	14
IGHD2-15	28503	immunoglobulin heavy diversity 2-15	14
IGHD2-2	28505	immunoglobulin heavy diversity 2-2	14
IGHD2-21	28502	immunoglobulin heavy diversity 2-21	14
IGHD2-8	28504	immunoglobulin heavy diversity 2-8	14
IGHD3-10	28499	immunoglobulin heavy diversity 3-10	14
IGHD3-16	28498	immunoglobulin heavy diversity 3-16	14
IGHD3-22	28497	immunoglobulin heavy diversity 3-22	14
IGHD3-3	28501	immunoglobulin heavy diversity 3-3	14
IGHD3-9	28500	immunoglobulin heavy diversity 3-9	14
IGHD4-11	28495	immunoglobulin heavy diversity 4-11 (non-functional)	14
IGHD4-17	28494	immunoglobulin heavy diversity 4-17	14
IGHD4-23	28493	immunoglobulin heavy diversity 4-23 (non-functional)	14
IGHD4-4	28496	immunoglobulin heavy diversity 4-4	14
IGHD5-12	28491	immunoglobulin heavy diversity 5-12	14
IGHD5-18	28490	immunoglobulin heavy diversity 5-18	14
IGHD5-24	28489	immunoglobulin heavy diversity 5-24 (non-functional)	14
IGHD5-5	28492	immunoglobulin heavy diversity 5-5	14
IGHD6-13	28487	immunoglobulin heavy diversity 6-13	14
IGHD6-19	28486	immunoglobulin heavy diversity 6-19	14
IGHD6-25	28485	immunoglobulin heavy diversity 6-25	14
IGHD6-6	28488	immunoglobulin heavy diversity 6-6	14
IGHD7-27	28484	immunoglobulin heavy diversity 7-27	14
IGHE	3497	immunoglobulin heavy constant epsilon	14
IGHG1	3500	immunoglobulin heavy constant gamma 1 (G1m marker)	14
IGHG2	3501	immunoglobulin heavy constant gamma 2 (G2m marker)	14
IGHG3	3502	immunoglobulin heavy constant gamma 3 (G3m marker)	14
IGHG4	3503	immunoglobulin heavy constant gamma 4 (G4m marker)	14
IGHJ1	28483	immunoglobulin heavy joining 1	14
IGHJ2	28481	immunoglobulin heavy joining 2	14
IGHJ3	28479	immunoglobulin heavy joining 3	14
IGHJ4	28477	immunoglobulin heavy joining 4	14
IGHJ5	28476	immunoglobulin heavy joining 5	14
IGHJ6	28475	immunoglobulin heavy joining 6	14
IGHM	3507	immunoglobulin heavy constant mu	14
IGH	3492	immunoglobulin heavy locus	14
IGHV1-18	28468	immunoglobulin heavy variable 1-18	14
IGHV1-2	28474	immunoglobulin heavy variable 1-2	14
IGHV1-24	28467	immunoglobulin heavy variable 1-24	14
IGHV1-3	28473	immunoglobulin heavy variable 1-3	14
IGHV1-45	28466	immunoglobulin heavy variable 1-45	14
IGHV1-46	28465	immunoglobulin heavy variable 1-46	14
IGHV1-58	28464	immunoglobulin heavy variable 1-58	14
IGHV1-69	28461	immunoglobulin heavy variable 1-69	14
IGHV1-8	28472	immunoglobulin heavy variable 1-8	14
IGHV1-38-4	28460	immunoglobulin heavy variable 1-38-4 (non-functional)	14
IGHV1-69-2	28458	immunoglobulin heavy variable 1-69-2	14
IGHV2-26	28455	immunoglobulin heavy variable 2-26	14
IGHV2-5	28457	immunoglobulin heavy variable 2-5	14
IGHV2-70	28454	immunoglobulin heavy variable 2-70	14
IGHV3-11	28450	immunoglobulin heavy variable 3-11	14
IGHV3-13	28449	immunoglobulin heavy variable 3-13	14
IGHV3-15	28448	immunoglobulin heavy variable 3-15	14
IGHV3-16	28447	immunoglobulin heavy variable 3-16 (non-functional)	14
IGHV3-20	28445	immunoglobulin heavy variable 3-20	14
IGHV3-21	28444	immunoglobulin heavy variable 3-21	14
IGHV3-23	28442	immunoglobulin heavy variable 3-23	14
IGHV3-30	28439	immunoglobulin heavy variable 3-30	14
IGHV3-30-3	57290	immunoglobulin heavy variable 3-30-3	14
IGHV3-30-5	89770	immunoglobulin heavy variable 3-30-5	14
IGHV3-33	28434	immunoglobulin heavy variable 3-33	14
IGHV3-35	28432	immunoglobulin heavy variable 3-35 (non-functional)	14
IGHV3-38	28429	immunoglobulin heavy variable 3-38 (non-functional)	14
IGHV3-43	28426	immunoglobulin heavy variable 3-43	14
IGHV3-48	28424	immunoglobulin heavy variable 3-48	14
IGHV3-49	28423	immunoglobulin heavy variable 3-49	14
IGHV3-53	28420	immunoglobulin heavy variable 3-53	14
IGHV3-64	28414	immunoglobulin heavy variable 3-64	14
IGHV3-66	28412	immunoglobulin heavy variable 3-66	14
IGHV3-7	28452	immunoglobulin heavy variable 3-7	14
IGHV3-72	28410	immunoglobulin heavy variable 3-72	14
IGHV3-73	28409	immunoglobulin heavy variable 3-73	14
IGHV3-74	28408	immunoglobulin heavy variable 3-74	14
IGHV3-9	28451	immunoglobulin heavy variable 3-9	14
IGHV3-38-3	28404	immunoglobulin heavy variable 3-38-3 (non-functional)	14
IGHV3-69-1	28402	immunoglobulin heavy variable 3-69-1 (pseudogene)	14
IGHV4-28	28400	immunoglobulin heavy variable 4-28	14
IGHV4-30-1	28399	immunoglobulin heavy variable 4-30-1	14
IGHV4-30-2	28398	immunoglobulin heavy variable 4-30-2	14
IGHV4-30-4	28397	immunoglobulin heavy variable 4-30-4	14
IGHV4-31	28396	immunoglobulin heavy variable 4-31	14
IGHV4-34	28395	immunoglobulin heavy variable 4-34	14
IGHV4-39	28394	immunoglobulin heavy variable 4-39	14
IGHV4-4	28401	immunoglobulin heavy variable 4-4	14
IGHV4-59	28392	immunoglobulin heavy variable 4-59	14
IGHV4-61	28391	immunoglobulin heavy variable 4-61	14
IGHV4-38-2	28389	immunoglobulin heavy variable 4-38-2	14
IGHV5-51	28388	immunoglobulin heavy variable 5-51	14
IGHV5-10-1	28386	immunoglobulin heavy variable 5-10-1	14
IGHV6-1	28385	immunoglobulin heavy variable 6-1	14
IGHV7-4-1	57289	immunoglobulin heavy variable 7-4-1	14
IGHV7-81	28378	immunoglobulin heavy variable 7-81 (non-functional)	14
IGK	50802	immunoglobulin kappa locus	2
IGKC	3514	immunoglobulin kappa constant	2
IGKDEL	3515	immunoglobulin kappa deleting element or like	2
IGKJ	7842	-	2
IGKJ1	28950	immunoglobulin kappa joining 1	2
IGKJ2	28949	immunoglobulin kappa joining 2	2
IGKJ3	28948	immunoglobulin kappa joining 3	2
IGKJ4	28947	immunoglobulin kappa joining 4	2
IGKJ5	28946	immunoglobulin kappa joining 5	2
IGKV@	3519	-	2
IGKV1-12	28940	immunoglobulin kappa variable 1-12	2
IGKV1-13	28939	immunoglobulin kappa variable 1-13	2
IGKV1-16	28938	immunoglobulin kappa variable 1-16	2
IGKV1-17	28937	immunoglobulin kappa variable 1-17	2
IGKV1-27	28935	immunoglobulin kappa variable 1-27	2
IGKV1-33	28933	immunoglobulin kappa variable 1-33	2
IGKV1-37	28931	immunoglobulin kappa variable 1-37 (non-functional)	2
IGKV1-39	28930	immunoglobulin kappa variable 1-39	2
IGKV1-5	28299	immunoglobulin kappa variable 1-5	2
IGKV1-6	28943	immunoglobulin kappa variable 1-6	2
IGKV1-8	28942	immunoglobulin kappa variable 1-8	2
IGKV1-9	28941	immunoglobulin kappa variable 1-9	2
IGKV1D-12	28903	immunoglobulin kappa variable 1D-12	2
IGKV1D-13	28902	immunoglobulin kappa variable 1D-13	2
IGKV1D-16	28901	immunoglobulin kappa variable 1D-16	2
IGKV1D-17	28900	immunoglobulin kappa variable 1D-17	2
IGKV1D-33	28896	immunoglobulin kappa variable 1D-33	2
IGKV1D-37	28894	immunoglobulin kappa variable 1D-37 (non-functional)	2
IGKV1D-39	28893	immunoglobulin kappa variable 1D-39	2
IGKV1D-42	28892	immunoglobulin kappa variable 1D-42 (non-functional)	2
IGKV1D-43	28891	immunoglobulin kappa variable 1D-43	2
IGKV1D-8	28904	immunoglobulin kappa variable 1D-8	2
IGKV2-24	28923	immunoglobulin kappa variable 2-24	2
IGKV2-28	28921	immunoglobulin kappa variable 2-28	2
IGKV2-30	28919	immunoglobulin kappa variable 2-30	2
IGKV2-40	28916	immunoglobulin kappa variable 2-40	2
IGKV2D-24	28885	immunoglobulin kappa variable 2D-24 (non-functional)	2
IGKV2D-28	28883	immunoglobulin kappa variable 2D-28	2
IGKV2D-29	28882	immunoglobulin kappa variable 2D-29	2
IGKV2D-30	28881	immunoglobulin kappa variable 2D-30	2
IGKV2D-40	28878	immunoglobulin kappa variable 2D-40	2
IGKV3-11	28914	immunoglobulin kappa variable 3-11	2
IGKV3-15	28913	immunoglobulin kappa variable 3-15	2
IGKV3-20	28912	immunoglobulin kappa variable 3-20	2
IGKV3-7	28915	immunoglobulin kappa variable 3-7 (non-functional)	2
IGKV3D-11	28876	immunoglobulin kappa variable 3D-11	2
IGKV3D-15	28875	immunoglobulin kappa variable 3D-15	2
IGKV3D-20	28874	immunoglobulin kappa variable 3D-20	2
IGKV3D-7	28877	immunoglobulin kappa variable 3D-7	2
IGKV4-1	28908	immunoglobulin kappa variable 4-1	2
IGKV5-2	28907	immunoglobulin kappa variable 5-2	2
IGKV6-21	28906	immunoglobulin kappa variable 6-21 (non-functional)	2
IGKV6D-21	28870	immunoglobulin kappa variable 6D-21 (non-functional)	2
IGKV6D-41	28869	immunoglobulin kappa variable 6D-41 (non-functional)	2
IGL	3535	immunoglobulin lambda locus	22
IGLC1	3537	immunoglobulin lambda constant 1	22
IGLC2	3538	immunoglobulin lambda constant 2	22
IGLC3	3539	immunoglobulin lambda constant 3 (Kern-Oz+ marker)	22
IGLC6	3542	immunoglobulin lambda constant 6	22
IGLC7	28834	immunoglobulin lambda constant 7	22
IGLJ	8217	-	22
IGLJ1	28833	immunoglobulin lambda joining 1	22
IGLJ2	28832	immunoglobulin lambda joining 2	22
IGLJ3	28831	immunoglobulin lambda joining 3	22
IGLJ4	28830	immunoglobulin lambda joining 4 (non-functional)	22
IGLJ5	28829	immunoglobulin lambda joining 5 (non-functional)	22
IGLJ6	28828	immunoglobulin lambda joining 6	22
IGLJ7	28827	immunoglobulin lambda joining 7	22
IGLV@	3546	-	22
IGLV1-36	28826	immunoglobulin lambda variable 1-36	22
IGLV1-40	28825	immunoglobulin lambda variable 1-40	22
IGLV1-44	28823	immunoglobulin lambda variable 1-44	22
IGLV1-47	28822	immunoglobulin lambda variable 1-47	22
IGLV1-50	28821	immunoglobulin lambda variable 1-50 (non-functional)	22
IGLV1-51	28820	immunoglobulin lambda variable 1-51	22
IGLV10-54	28772	immunoglobulin lambda variable 10-54	22
IGLV11-55	28770	immunoglobulin lambda variable 11-55 (non-functional)	22
IGLV2-11	28816	immunoglobulin lambda variable 2-11	22
IGLV2-14	28815	immunoglobulin lambda variable 2-14	22
IGLV2-18	28814	immunoglobulin lambda variable 2-18	22
IGLV2-23	28813	immunoglobulin lambda variable 2-23	22
IGLV2-33	28811	immunoglobulin lambda variable 2-33 (non-functional)	22
IGLV2-8	28817	immunoglobulin lambda variable 2-8	22
IGLV3-1	28809	immunoglobulin lambda variable 3-1	22
IGLV3-10	28803	immunoglobulin lambda variable 3-10	22
IGLV3-12	28802	immunoglobulin lambda variable 3-12	22
IGLV3-16	28799	immunoglobulin lambda variable 3-16	22
IGLV3-19	28797	immunoglobulin lambda variable 3-19	22
IGLV3-21	28796	immunoglobulin lambda variable 3-21	22
IGLV3-22	28795	immunoglobulin lambda variable 3-22	22
IGLV3-25	28793	immunoglobulin lambda variable 3-25	22
IGLV3-27	28791	immunoglobulin lambda variable 3-27	22
IGLV3-32	28787	immunoglobulin lambda variable 3-32 (non-functional)	22
IGLV3-9	28804	immunoglobulin lambda variable 3-9	22
IGLV4-3	28786	immunoglobulin lambda variable 4-3	22
IGLV4-60	28785	immunoglobulin lambda variable 4-60	22
IGLV4-69	28784	immunoglobulin lambda variable 4-69	22
IGLV5-37	28783	immunoglobulin lambda variable 5-37	22
IGLV5-39	28782	immunoglobulin lambda variable 5-39	22
IGLV5-45	28781	immunoglobulin lambda variable 5-45	22
IGLV5-48	28780	immunoglobulin lambda variable 5-48 (non-functional)	22
IGLV5-52	28779	immunoglobulin lambda variable 5-52	22
IGLV6-57	28778	immunoglobulin lambda variable 6-57	22
IGLV7-43	28776	immunoglobulin lambda variable 7-43	22
IGLV7-46	28775	immunoglobulin lambda variable 7-46	22
IGLV8-61	28774	immunoglobulin lambda variable 8-61	22
IGLV9-49	28773	immunoglobulin lambda variable 9-49	22
C3	718	complement C3	19
C5	727	complement C5	9
CAMP	820	cathelicidin antimicrobial peptide	3
CCL1	6346	C-C motif chemokine ligand 1	17
CCL11	6356	C-C motif chemokine ligand 11	17
CCL13	6357	C-C motif chemokine ligand 13	17
CCL14	6358	C-C motif chemokine ligand 14	17
CCL15-CCL14	348249	CCL15-CCL14 readthrough (NMD candidate)	17
CCL15	6359	C-C motif chemokine ligand 15	17
CCL16	6360	C-C motif chemokine ligand 16	17
CCL17	6361	C-C motif chemokine ligand 17	16
CCL18	6362	C-C motif chemokine ligand 18	17
CCL19	6363	C-C motif chemokine ligand 19	9
CCL2	6347	C-C motif chemokine ligand 2	17
CCL20	6364	C-C motif chemokine ligand 20	2
CCL21	6366	C-C motif chemokine ligand 21	9
CCL22	6367	C-C motif chemokine ligand 22	16
CCL23	6368	C-C motif chemokine ligand 23	17
CCL24	6369	C-C motif chemokine ligand 24	7
CCL25	6370	C-C motif chemokine ligand 25	19
CCL26	10344	C-C motif chemokine ligand 26	7
CCL27	10850	C-C motif chemokine ligand 27	9
CCL28	56477	C-C motif chemokine ligand 28	5
CCL3	6348	C-C motif chemokine ligand 3	17
CCL3L1	6349	C-C motif chemokine ligand 3 like 1	17
CCL3P1	390788	C-C motif chemokine ligand 3 pseudogene 1	17
CCL3L3	414062	C-C motif chemokine ligand 3 like 3	17
CCL4	6351	C-C motif chemokine ligand 4	17
CCL4L2	9560	C-C motif chemokine ligand 4 like 2	17
CCL4L1	388372	C-C motif chemokine ligand 4 like 1	17
CCL5	6352	C-C motif chemokine ligand 5	17
CCL7	6354	C-C motif chemokine ligand 7	17
CCL8	6355	C-C motif chemokine ligand 8	17
CKLF	51192	chemokine like factor	16
CMA1	1215	chymase 1	14
CTSG	1511	cathepsin G	14
CX3CL1	6376	C-X3-C motif chemokine ligand 1	16
CXCL1	2919	C-X-C motif chemokine ligand 1	4
CXCL10	3627	C-X-C motif chemokine ligand 10	4
CXCL11	6373	C-X-C motif chemokine ligand 11	4
CXCL12	6387	C-X-C motif chemokine ligand 12	10
CXCL13	10563	C-X-C motif chemokine ligand 13	4
CXCL14	9547	C-X-C motif chemokine ligand 14	5
CXCL16	58191	C-X-C motif chemokine ligand 16	17
CXCL17	284340	C-X-C motif chemokine ligand 17	19
CXCL2	2920	C-X-C motif chemokine ligand 2	4
CXCL3	2921	C-X-C motif chemokine ligand 3	4
CXCL5	6374	C-X-C motif chemokine ligand 5	4
CXCL6	6372	C-X-C motif chemokine ligand 6	4
CXCL9	4283	C-X-C motif chemokine ligand 9	4
CCN1	3491	cellular communication network factor 1	1
DEFA1	1667	defensin alpha 1	8
DEFA3	1668	defensin alpha 3	8
DEFA5	1670	defensin alpha 5	8
DEFB1	1672	defensin beta 1	8
DEFB103B	55894	defensin beta 103B	8
DEFB104A	140596	defensin beta 104A	8
DEFB4A	1673	defensin beta 4A	8
EDN1	1906	endothelin 1	6
EDN2	1907	endothelin 2	1
EDN3	1908	endothelin 3	20
FGF10	2255	fibroblast growth factor 10	5
FGF2	2247	fibroblast growth factor 2	4
HTN3	3347	histatin 3	4
CXCL8	3576	C-X-C motif chemokine ligand 8	4
LECT2	3950	leukocyte cell derived chemotaxin 2	5
PF4	5196	platelet factor 4	4
PF4V1	5197	platelet factor 4 variant 1	4
PLAU	5328	plasminogen activator, urokinase	10
PPBP	5473	pro-platelet basic protein	4
PPBPP1	728045	pro-platelet basic protein pseudogene 1	4
PROK2	60675	prokineticin 2	3
RNASE2	6036	ribonuclease A family member 2	14
SAA1	6288	serum amyloid A1	11
SAA2	6289	serum amyloid A2	11
SBDS	51119	SBDS ribosome maturation factor	7
SEMA3A	10371	semaphorin 3A	7
SEMA3B	7869	semaphorin 3B	3
SEMA3C	10512	semaphorin 3C	7
SEMA3D	223117	semaphorin 3D	7
SEMA3E	9723	semaphorin 3E	7
SEMA3F	6405	semaphorin 3F	3
SEMA3G	56920	semaphorin 3G	3
SEMA4A	64218	semaphorin 4A	1
SEMA4B	10509	semaphorin 4B	15
SEMA4C	54910	semaphorin 4C	2
SEMA4D	10507	semaphorin 4D	9
SEMA4F	10505	ssemaphorin 4F	2
SEMA4G	57715	semaphorin 4G	10
SEMA5A	9037	semaphorin 5A	5
SEMA5B	54437	semaphorin 5B	3
SEMA6A	57556	semaphorin 6A	5
SEMA6B	10501	semaphorin 6B	19
SEMA6C	10500	semaphorin 6C	1
SEMA6D	80031	semaphorin 6D	15
SEMA7A	8482	semaphorin 7A (John Milton Hagen blood group)	15
SLIT1	6585	slit guidance ligand 1	10
SLIT2	9353	slit guidance ligand 2	4
TNC	3371	tenascin C	9
TYMP	1890	thymidine phosphorylase	22
XCL1	6375	X-C motif chemokine ligand 1	1
XCL2	6846	X-C motif chemokine ligand 2	1
C5AR1	728	complement C5a receptor 1	19
ACKR2	1238	atypical chemokine receptor 2	3
CCR1	1230	C-C motif chemokine receptor 1	3
CCR10	2826	C-C motif chemokine receptor 10	17
CCR3	1232	C-C motif chemokine receptor 3	3
CCR4	1233	C-C motif chemokine receptor 4	3
CCR5	1234	C-C motif chemokine receptor 5	3
CCR6	1235	C-C motif chemokine receptor 6	6
CCR7	1236	C-C motif chemokine receptor 7	17
CCR8	1237	C-C motif chemokine receptor 8	3
CCR9	10803	C-C motif chemokine receptor 9	3
ACKR4	51554	atypical chemokine receptor 4	3
CCRL2	9034	C-C motif chemokine receptor like 2	3
CMKLR1	1240	chemerin chemokine-like receptor 1	12
CX3CR1	1524	C-X3-C motif chemokine receptor 1	3
CXCR3	2833	C-X-C motif chemokine receptor 3	X
CXCR4	7852	C-X-C motif chemokine receptor 4	2
CXCR5	643	C-X-C motif chemokine receptor 5	11
CXCR6	10663	C-X-C motif chemokine receptor 6	3
ACKR3	57007	atypical chemokine receptor 3	2
CYSLTR1	10800	cysteinyl leukotriene receptor 1	X
CYSLTR2	57105	cysteinyl leukotriene receptor 2	13
ACKR1	2532	atypical chemokine receptor 1 (Duffy blood group)	1
EDNRA	1909	endothelin receptor type A	4
EDNRB	1910	endothelin receptor type B	13
FPR1	2357	formyl peptide receptor 1	19
FPR2	2358	formyl peptide receptor 2	19
FPR2	2358	formyl peptide receptor 2	19
GPR17	2840	G protein-coupled receptor 17	2
GPR32	2854	G protein-coupled receptor 32	19
GPR33	2856	G protein-coupled receptor 33	14
PTGDR2	11251	prostaglandin D2 receptor 2	11
C5AR2	27202	complement component 5a receptor 2	19
CXCR1	3577	C-X-C motif chemokine receptor 1	2
CXCR2	3579	C-X-C motif chemokine receptor 2	2
LTB4R	1241	leukotriene B4 receptor	14
LTB4R2	56413	leukotriene B4 receptor 2	14
PLAUR	5329	plasminogen activator, urokinase receptor	19
PLXNA1	5361	plexin A1	3
PLXNA2	5362	plexin A2	1
PLXNA3	55558	plexin A3	X
PLXNA4	91584	plexin A4	7
PLXNB1	5364	plexin B1	3
PLXNB2	23654	plexin B2	22
PLXNB3	5365	plexin B3	X
PLXNC1	10154	plexin C1	12
PLXND1	23129	plexin D1	3
PTAFR	5724	platelet activating factor receptor	1
ROBO1	6091	roundabout guidance receptor 1	3
ROBO2	6092	roundabout guidance receptor 2	3
ROBO3	64221	roundabout guidance receptor 3	11
RXFP3	51289	relaxin family peptide receptor 3	5
XCR1	2829	X-C motif chemokine receptor 1	3
ADIPOQ	9370	adiponectin, C1Q and collagen domain containing	3
ADM	133	adrenomedullin	11
ADM2	79924	adrenomedullin 2	22
AGRP	181	agouti related neuropeptide	16
AGT	183	angiotensinogen	1
AMBN	258	ameloblastin	4
AMELX	265	amelogenin X-linked	X
AMH	268	anti-Mullerian hormone	19
ANGPTL5	253935	angiopoietin like 5	11
ANGPTL7	10218	angiopoietin like 7	1
APLN	8862	apelin	X
AREG	374	amphiregulin	4
MANF	7873	mesencephalic astrocyte derived neurotrophic factor	3
CDNF	441549	cerebral dopamine neurotrophic factor	10
ARTN	9048	artemin	1
AVP	551	arginine vasopressin	20
AZU1	566	azurocidin 1	19
BDNF	627	brain derived neurotrophic factor	11
BMP1	649	bone morphogenetic protein 1	8
BMP10	27302	bone morphogenetic protein 10	2
BMP15	9210	bone morphogenetic protein 15	X
BMP2	650	bone morphogenetic protein 2	20
BMP3	651	bone morphogenetic protein 3	4
BMP4	652	bone morphogenetic protein 4	14
BMP5	653	bone morphogenetic protein 5	6
BMP6	654	bone morphogenetic protein 6	6
BMP7	655	bone morphogenetic protein 7	20
BMP8A	353500	bone morphogenetic protein 8a	1
BMP8B	656	bone morphogenetic protein 8b	1
BTC	685	betacellulin	4
MYDGF	56005	myeloid derived growth factor	19
C3	718	complement C3	19
C5	727	complement C5	9
CALCA	796	calcitonin related polypeptide alpha	11
CALCB	797	calcitonin related polypeptide beta	11
CAMP	820	cathelicidin antimicrobial peptide	3
CAT	847	catalase	11
CCK	885	cholecystokinin	3
CCL1	6346	C-C motif chemokine ligand 1	17
CCL11	6356	C-C motif chemokine ligand 11	17
CCL13	6357	C-C motif chemokine ligand 13	17
CCL14	6358	C-C motif chemokine ligand 14	17
CCL15-CCL14	348249	CCL15-CCL14 readthrough (NMD candidate)	17
CCL15	6359	C-C motif chemokine ligand 15	17
CCL16	6360	C-C motif chemokine ligand 16	17
CCL17	6361	C-C motif chemokine ligand 17	16
CCL18	6362	C-C motif chemokine ligand 18	17
CCL19	6363	C-C motif chemokine ligand 19	9
CCL2	6347	C-C motif chemokine ligand 2	17
CCL20	6364	C-C motif chemokine ligand 20	2
CCL21	6366	C-C motif chemokine ligand 21	9
CCL22	6367	C-C motif chemokine ligand 22	16
CCL23	6368	C-C motif chemokine ligand 23	17
CCL24	6369	C-C motif chemokine ligand 24	7
CCL25	6370	C-C motif chemokine ligand 25	19
CCL26	10344	C-C motif chemokine ligand 26	7
CCL27	10850	C-C motif chemokine ligand 27	9
CCL28	56477	C-C motif chemokine ligand 28	5
CCL3	6348	C-C motif chemokine ligand 3	17
CCL3L1	6349	C-C motif chemokine ligand 3 like 1	17
CCL3P1	390788	C-C motif chemokine ligand 3 pseudogene 1	17
CCL3L3	414062	C-C motif chemokine ligand 3 like 3	17
CCL4	6351	C-C motif chemokine ligand 4	17
CCL4L2	9560	C-C motif chemokine ligand 4 like 2	17
CCL4L1	388372	C-C motif chemokine ligand 4 like 1	17
CCL5	6352	C-C motif chemokine ligand 5	17
CCL7	6354	C-C motif chemokine ligand 7	17
CCL8	6355	C-C motif chemokine ligand 8	17
CD320	51293	CD320 molecule	19
CD40LG	959	CD40 ligand	X
CD70	970	CD70 molecule	19
ADA2	51816	adenosine deaminase 2	22
CER1	9350	cerberus 1, DAN family BMP antagonist	9
CGA	1081	glycoprotein hormones, alpha polypeptide	6
CGB3	1082	chorionic gonadotropin subunit beta 3	19
CGB1	114335	chorionic gonadotropin subunit beta 1	19
CGB2	114336	chorionic gonadotropin subunit beta 2	19
CGB5	93659	chorionic gonadotropin subunit beta 5	19
CGB7	94027	chorionic gonadotropin subunit beta 7	19
CGB8	94115	chorionic gonadotropin subunit beta 8	19
CHGA	1113	chromogranin A	14
CHGB	1114	chromogranin B	20
CKLF	51192	chemokine like factor	16
CLCF1	23529	cardiotrophin like cytokine factor 1	11
CLEC11A	6320	C-type lectin domain containing 11A	19
CMA1	1215	chymase 1	14
CMTM1	113540	CKLF like MARVEL transmembrane domain containing 1	16
CMTM2	146225	CKLF like MARVEL transmembrane domain containing 2	16
CMTM3	123920	CKLF like MARVEL transmembrane domain containing 3	16
CMTM4	146223	CKLF like MARVEL transmembrane domain containing 4	16
CMTM5	116173	CKLF like MARVEL transmembrane domain containing 5	14
CMTM6	54918	CKLF like MARVEL transmembrane domain containing 6	3
CMTM7	112616	CKLF like MARVEL transmembrane domain containing 7	3
CMTM8	152189	CKLF like MARVEL transmembrane domain containing 8	3
CNTF	1270	ciliary neurotrophic factor	11
CORT	1325	cortistatin	1
CRH	1392	corticotropin releasing hormone	8
CSF1	1435	colony stimulating factor 1	1
CSF2	1437	colony stimulating factor 2	5
CSF3	1440	colony stimulating factor 3	17
CSH1	1442	chorionic somatomammotropin hormone 1	17
CSH2	1443	chorionic somatomammotropin hormone 2	17
CSHL1	1444	chorionic somatomammotropin hormone like 1	17
CSPG5	10675	chondroitin sulfate proteoglycan 5	3
CTF1	1489	cardiotrophin 1	16
CCN2	1490	cellular communication network factor 2	6
CTSG	1511	cathepsin G	14
CX3CL1	6376	C-X3-C motif chemokine ligand 1	16
CXCL1	2919	C-X-C motif chemokine ligand 1	4
CXCL10	3627	C-X-C motif chemokine ligand 10	4
CXCL11	6373	C-X-C motif chemokine ligand 11	4
CXCL12	6387	C-X-C motif chemokine ligand 12	10
CXCL13	10563	C-X-C motif chemokine ligand 13	4
CXCL14	9547	C-X-C motif chemokine ligand 14	5
CXCL16	58191	C-X-C motif chemokine ligand 16	17
CXCL17	284340	C-X-C motif chemokine ligand 17	19
CXCL2	2920	C-X-C motif chemokine ligand 2	4
CXCL3	2921	C-X-C motif chemokine ligand 3	4
CXCL5	6374	C-X-C motif chemokine ligand 5	4
CXCL6	6372	C-X-C motif chemokine ligand 6	4
CXCL9	4283	C-X-C motif chemokine ligand 9	4
CCN1	3491	cellular communication network factor 1	1
DEFA1	1667	defensin alpha 1	8
DEFA3	1668	defensin alpha 3	8
DEFA5	1670	defensin alpha 5	8
DEFB1	1672	defensin beta 1	8
DEFB103B	55894	defensin beta 103B	8
DEFB104A	140596	defensin beta 104A	8
DEFB4A	1673	defensin beta 4A	8
DKK1	22943	dickkopf WNT signaling pathway inhibitor 1	10
EBI3	10148	Epstein-Barr virus induced 3	19
EDN1	1906	endothelin 1	6
EDN2	1907	endothelin 2	1
EDN3	1908	endothelin 3	20
EGF	1950	epidermal growth factor	4
EPGN	255324	epithelial mitogen	4
EPO	2056	erythropoietin	7
EREG	2069	epiregulin	4
ESM1	11082	endothelial cell specific molecule 1	5
FAM3B	54097	FAM3 metabolism regulating signaling molecule B	21
FAM3C	10447	FAM3 metabolism regulating signaling molecule C	7
FAM3D	131177	FAM3 metabolism regulating signaling molecule D	3
FASLG	356	Fas ligand	1
FGF1	2246	fibroblast growth factor 1	5
FGF10	2255	fibroblast growth factor 10	5
FGF11	2256	fibroblast growth factor 11	17
FGF12	2257	fibroblast growth factor 12	3
FGF13	2258	fibroblast growth factor 13	X
FGF14	2259	fibroblast growth factor 14	13
FGF16	8823	fibroblast growth factor 16	X
FGF17	8822	fibroblast growth factor 17	8
FGF18	8817	fibroblast growth factor 18	5
FGF19	9965	fibroblast growth factor 19	11
FGF2	2247	fibroblast growth factor 2	4
FGF20	26281	fibroblast growth factor 20	8
FGF21	26291	fibroblast growth factor 21	19
FGF22	27006	fibroblast growth factor 22	19
FGF23	8074	fibroblast growth factor 23	12
FGF3	2248	fibroblast growth factor 3	11
FGF4	2249	fibroblast growth factor 4	11
FGF5	2250	fibroblast growth factor 5	4
FGF6	2251	fibroblast growth factor 6	12
FGF7	2252	fibroblast growth factor 7	15
FGF8	2253	fibroblast growth factor 8	10
FGF9	2254	fibroblast growth factor 9	13
VEGFD	2277	vascular endothelial growth factor D	X
FIGNL2	401720	fidgetin like 2	12
FLT3LG	2323	fms related receptor tyrosine kinase 3 ligand	19
FSHB	2488	follicle stimulating hormone subunit beta	11
GAL	51083	galanin and GMAP prepropeptide	11
GALP	85569	galanin like peptide	19
GAST	2520	gastrin	17
GCG	2641	glucagon	2
GDF1	2657	growth differentiation factor 1	19
GDF10	2662	growth differentiation factor 10	10
GDF11	10220	growth differentiation factor 11	12
GDF15	9518	growth differentiation factor 15	19
GDF2	2658	growth differentiation factor 2	10
GDF3	9573	growth differentiation factor 3	12
GDF5	8200	growth differentiation factor 5	20
GDF6	392255	growth differentiation factor 6	8
GDF7	151449	growth differentiation factor 7	2
GDF9	2661	growth differentiation factor 9	5
GDNF	2668	glial cell derived neurotrophic factor	5
GH1	2688	growth hormone 1	17
GH2	2689	growth hormone 2	17
GHRH	2691	growth hormone releasing hormone	20
GHRL	51738	ghrelin and obestatin prepropeptide	3
GIP	2695	gastric inhibitory polypeptide	17
GKN1	56287	gastrokine 1	2
GMFB	2764	glia maturation factor beta	14
GMFG	9535	glia maturation factor gamma	19
GNRH1	2796	gonadotropin releasing hormone 1	8
GNRH2	2797	gonadotropin releasing hormone 2	20
GPHA2	170589	glycoprotein hormone subunit alpha 2	11
GPHB5	122876	glycoprotein hormone subunit beta 5	14
GPI	2821	glucose-6-phosphate isomerase	19
GREM1	26585	gremlin 1, DAN family BMP antagonist	15
GREM2	64388	gremlin 2, DAN family BMP antagonist	1
GRN	2896	granulin precursor	17
GRP	2922	gastrin releasing peptide	18
GUCA2A	2980	guanylate cyclase activator 2A	1
HAMP	57817	hepcidin antimicrobial peptide	19
HBEGF	1839	heparin binding EGF like growth factor	5
HDGF	3068	heparin binding growth factor	1
HDGFL3	50810	HDGF like 3	15
HGF	3082	hepatocyte growth factor	7
HTN3	3347	histatin 3	4
IAPP	3375	islet amyloid polypeptide	12
IFNA1	3439	interferon alpha 1	9
IFNA10	3446	interferon alpha 10	9
IFNA13	3447	interferon alpha 13	9
IFNA14	3448	interferon alpha 14	9
IFNA16	3449	interferon alpha 16	9
IFNA17	3451	interferon alpha 17	9
IFNA2	3440	interferon alpha 2	9
IFNA21	3452	interferon alpha 21	9
IFNA4	3441	interferon alpha 4	9
IFNA5	3442	interferon alpha 5	9
IFNA6	3443	interferon alpha 6	9
IFNA7	3444	interferon alpha 7	9
IFNA8	3445	interferon alpha 8	9
IFNB1	3456	interferon beta 1	9
IFNE	338376	interferon epsilon	9
IFNG	3458	interferon gamma	12
IFNK	56832	interferon kappa	9
IFNW1	3467	interferon omega 1	9
IGF1	3479	insulin like growth factor 1	12
IGF2	3481	insulin like growth factor 2	11
IL10	3586	interleukin 10	1
IL11	3589	interleukin 11	19
IL12A	3592	interleukin 12A	3
IL12B	3593	interleukin 12B	5
IL13	3596	interleukin 13	5
IL15	3600	interleukin 15	4
IL16	3603	interleukin 16	15
IL17A	3605	interleukin 17A	6
IL17B	27190	interleukin 17B	5
IL17C	27189	interleukin 17C	16
IL17D	53342	interleukin 17D	13
IL17F	112744	interleukin 17F	6
IL18	3606	interleukin 18	11
IL19	29949	interleukin 19	1
IL1A	3552	interleukin 1 alpha	2
IL1B	3553	interleukin 1 beta	2
IL1F10	84639	interleukin 1 family member 10	2
IL36RN	26525	interleukin 36 receptor antagonist	2
IL36A	27179	interleukin 36 alpha	2
IL37	27178	interleukin 37	2
IL36B	27177	interleukin 36 beta	2
IL36G	56300	interleukin 36 gamma	2
IL1RN	3557	interleukin 1 receptor antagonist	2
IL2	3558	interleukin 2	4
IL20	50604	interleukin 20	1
IL21	59067	interleukin 21	4
IL22	50616	interleukin 22	12
IL23A	51561	interleukin 23 subunit alpha	12
IL24	11009	interleukin 24	1
IL25	64806	interleukin 25	14
IL26	55801	interleukin 26	12
IL27	246778	interleukin 27	16
IFNL2	282616	interferon lambda 2	19
IFNL3	282617	interferon lambda 3	19
IFNL1	282618	interferon lambda 1	19
IL3	3562	interleukin 3	5
IL31	386653	interleukin 31	12
IL32	9235	interleukin 32	16
IL33	90865	interleukin 33	9
IL34	146433	interleukin 34	16
IL4	3565	interleukin 4	5
IL5	3567	interleukin 5	5
IL6	3569	interleukin 6	7
IL6ST	3572	interleukin 6 signal transducer	5
IL7	3574	interleukin 7	8
CXCL8	3576	C-X-C motif chemokine ligand 8	4
IL9	3578	interleukin 9	5
INHA	3623	inhibin subunit alpha	2
INHBA	3624	inhibin subunit beta A	7
INHBB	3625	inhibin subunit beta B	2
INHBC	3626	inhibin subunit beta C	12
INHBE	83729	inhibin subunit beta E	12
INS	3630	insulin	11
INS-IGF2	723961	INS-IGF2 readthrough	11
INSL3	3640	insulin like 3	19
INSL4	3641	insulin like 4	9
INSL5	10022	insulin like 5	1
INSL6	11172	insulin like 6	9
JAG1	182	jagged canonical Notch ligand 1	20
JAG2	3714	jagged canonical Notch ligand 2	14
FGF7P6	387628	fibroblast growth factor 7 pseudogene 6	9
FGF7P3	654466	fibroblast growth factor 7 pseudogene 3	9
KITLG	4254	KIT ligand	12
KL	9365	klotho	13
LACRT	90070	lacritin	12
LECT2	3950	leukocyte cell derived chemotaxin 2	5
LEFTY1	10637	left-right determination factor 1	1
LEFTY2	7044	left-right determination factor 2	1
LEP	3952	leptin	7
LHB	3972	luteinizing hormone subunit beta	19
LIF	3976	LIF interleukin 6 family cytokine	22
LRSAM1	90678	leucine rich repeat and sterile alpha motif containing 1	9
LTA	4049	lymphotoxin alpha	6
LTB	4050	lymphotoxin beta	6
LTBP1	4052	latent transforming growth factor beta binding protein 1	2
LTBP2	4053	latent transforming growth factor beta binding protein 2	14
LTBP3	4054	latent transforming growth factor beta binding protein 3	11
LTBP4	8425	latent transforming growth factor beta binding protein 4	19
MDK	4192	midkine	11
MIA	8190	MIA SH3 domain containing	19
MIF	4282	macrophage migration inhibitory factor	22
MLN	4295	motilin	6
MSTN	2660	myostatin	2
NAMPT	10135	nicotinamide phosphoribosyltransferase	7
NDP	4693	norrin cystine knot growth factor NDP	X
NENF	29937	neudesin neurotrophic factor	1
NGF	4803	nerve growth factor	1
NMB	4828	neuromedin B	15
NODAL	4838	nodal growth differentiation factor	10
CCN3	4856	cellular communication network factor 3	8
NPFF	8620	neuropeptide FF-amide peptide precursor	12
NPPA	4878	natriuretic peptide A	1
NPPB	4879	natriuretic peptide B	1
NPPC	4880	natriuretic peptide C	2
NPY	4852	neuropeptide Y	7
NRG1	3084	neuregulin 1	8
NRG2	9542	neuregulin 2	5
NRG3	10718	neuregulin 3	10
NRG4	145957	neuregulin 4	15
NRTN	4902	neurturin	19
NTF3	4908	neurotrophin 3	12
NTF4	4909	neurotrophin 4	19
NTS	4922	neurotensin	12
NUDT6	11162	nudix hydrolase 6	4
OGN	4969	osteoglycin	9
OSGIN1	29948	oxidative stress induced growth inhibitor 1	16
OSM	5008	oncostatin M	22
OSTN	344901	osteocrin	3
OXT	5020	oxytocin/neurophysin I prepropeptide	20
ENDOU	8909	endonuclease, poly(U) specific	12
PDGFA	5154	platelet derived growth factor subunit A	7
PDGFB	5155	platelet derived growth factor subunit B	22
PDGFC	56034	platelet derived growth factor C	4
PDGFD	80310	platelet derived growth factor D	11
PDGFRA	5156	platelet derived growth factor receptor alpha	4
PDGFRB	5159	platelet derived growth factor receptor beta	5
PDGFRL	5157	platelet derived growth factor receptor like	8
PDYN	5173	prodynorphin	20
PENK	5179	proenkephalin	8
PF4	5196	platelet factor 4	4
PF4V1	5197	platelet factor 4 variant 1	4
PGF	5228	placental growth factor	14
PLAU	5328	plasminogen activator, urokinase	10
PMCH	5367	pro-melanin concentrating hormone	12
PNOC	5368	prepronociceptin	8
POMC	5443	proopiomelanocortin	2
PPBP	5473	pro-platelet basic protein	4
PPBPP1	728045	pro-platelet basic protein pseudogene 1	4
PPBPP2	10895	pro-platelet basic protein pseudogene 2	4
PPY	5539	pancreatic polypeptide	17
PRL	5617	prolactin	6
PRLH	51052	prolactin releasing hormone	2
PROK1	84432	prokineticin 1	1
PROK2	60675	prokineticin 2	3
PSPN	5623	persephin	19
PTH	5741	parathyroid hormone	11
PTH2	113091	parathyroid hormone 2	19
PTHLH	5744	parathyroid hormone like hormone	12
PTN	5764	pleiotrophin	7
PYY	5697	peptide YY	17
QRFP	347148	pyroglutamylated RFamide peptide	9
RABEP1	9135	rabaptin, RAB GTPase binding effector protein 1	17
RABEP2	79874	rabaptin, RAB GTPase binding effector protein 2	16
REG1A	5967	regenerating family member 1 alpha	2
RETN	56729	resistin	19
RETNLB	84666	resistin like beta	3
RLN1	6013	relaxin 1	9
RLN2	6019	relaxin 2	9
RLN3	117579	relaxin 3	19
RNASE2	6036	ribonuclease A family member 2	14
S100A6	6277	S100 calcium binding protein A6	1
SAA1	6288	serum amyloid A1	11
SAA2	6289	serum amyloid A2	11
SBDS	51119	SBDS ribosome maturation factor	7
SCG2	7857	secretogranin II	2
SCGB3A1	92304	secretoglobin family 3A member 1	5
SCT	6343	secretin	11
AIMP1	9255	aminoacyl tRNA synthetase complex interacting multifunctional protein 1	4
SECTM1	6398	secreted and transmembrane 1	17
SEMA3A	10371	semaphorin 3A	7
SEMA3B	7869	semaphorin 3B	3
SEMA3C	10512	semaphorin 3C	7
SEMA3D	223117	semaphorin 3D	7
SEMA3E	9723	semaphorin 3E	7
SEMA3F	6405	semaphorin 3F	3
SEMA3G	56920	semaphorin 3G	3
SEMA4A	64218	semaphorin 4A	1
SEMA4B	10509	semaphorin 4B	15
SEMA4C	54910	semaphorin 4C	2
SEMA4D	10507	semaphorin 4D	9
SEMA4F	10505	ssemaphorin 4F	2
SEMA4G	57715	semaphorin 4G	10
SEMA5A	9037	semaphorin 5A	5
SEMA5B	54437	semaphorin 5B	3
SEMA6A	57556	semaphorin 6A	5
SEMA6B	10501	semaphorin 6B	19
SEMA6C	10500	semaphorin 6C	1
SEMA6D	80031	semaphorin 6D	15
SEMA7A	8482	semaphorin 7A (John Milton Hagen blood group)	15
SLIT1	6585	slit guidance ligand 1	10
SLIT2	9353	slit guidance ligand 2	4
SLURP1	57152	secreted LY6/PLAUR domain containing 1	8
SPP1	6696	secreted phosphoprotein 1	4
SST	6750	somatostatin	3
STC1	6781	stanniocalcin 1	8
STC2	8614	stanniocalcin 2	5
TAC1	6863	tachykinin precursor 1	7
TDGF1	6997	teratocarcinoma-derived growth factor 1	3
TDGF1P3	6998	teratocarcinoma-derived growth factor 1 pseudogene 3	X
TG	7038	thyroglobulin	8
TGFA	7039	transforming growth factor alpha	2
TGFB1	7040	transforming growth factor beta 1	19
TGFB2	7042	transforming growth factor beta 2	1
TGFB3	7043	transforming growth factor beta 3	14
THPO	7066	thrombopoietin	3
TNC	3371	tenascin C	9
TNF	7124	tumor necrosis factor	6
TNFRSF11B	4982	TNF receptor superfamily member 11b	8
TNFSF10	8743	TNF superfamily member 10	3
TNFSF11	8600	TNF superfamily member 11	13
TNFSF12	8742	TNF superfamily member 12	17
TNFSF13	8741	TNF superfamily member 13	17
TNFSF13B	10673	TNF superfamily member 13b	13
TNFSF14	8740	TNF superfamily member 14	19
TNFSF15	9966	TNF superfamily member 15	9
TNFSF18	8995	TNF superfamily member 18	1
TNFSF4	7292	TNF superfamily member 4	1
TNFSF8	944	TNF superfamily member 8	9
TNFSF9	8744	TNF superfamily member 9	19
TOR2A	27433	torsin family 2 member A	9
TRH	7200	thyrotropin releasing hormone	3
TSHB	7252	thyroid stimulating hormone subunit beta	1
TSLP	85480	thymic stromal lymphopoietin	5
TXLNA	200081	taxilin alpha	1
TYMP	1890	thymidine phosphorylase	22
UCN	7349	urocortin	2
UCN2	90226	urocortin 2	3
UCN3	114131	urocortin 3	10
UTS2	10911	urotensin 2	1
UTS2B	257313	urotensin 2B	3
VEGFA	7422	vascular endothelial growth factor A	6
VEGFB	7423	vascular endothelial growth factor B	11
VEGFC	7424	vascular endothelial growth factor C	4
VGF	7425	VGF nerve growth factor inducible	7
VIP	7432	vasoactive intestinal peptide	6
XCL1	6375	X-C motif chemokine ligand 1	1
XCL2	6846	X-C motif chemokine ligand 2	1
ACVR1B	91	activin A receptor type 1B	12
ACVR1C	130399	activin A receptor type 1C	2
ACVR2A	92	activin A receptor type 2A	2
ACVR2B	93	activin A receptor type 2B	3
ACVRL1	94	activin A receptor like type 1	12
ADCYAP1R1	117	ADCYAP receptor type I	7
ADIPOR1	51094	adiponectin receptor 1	1
ADIPOR2	79602	adiponectin receptor 2	12
ADRB1	153	adrenoceptor beta 1	10
ADRB2	154	adrenoceptor beta 2	5
AGTR1	185	angiotensin II receptor type 1	3
AGTR2	186	angiotensin II receptor type 2	X
AMHR2	269	anti-Mullerian hormone receptor type 2	12
ANGPT1	284	angiopoietin 1	8
ANGPT4	51378	angiopoietin 4	20
ANGPTL1	9068	angiopoietin like 1	1
ANGPTL2	23452	angiopoietin like 2	9
ANGPTL3	27329	angiopoietin like 3	1
ANGPTL4	51129	angiopoietin like 4	19
ANGPTL6	83854	angiopoietin like 6	19
APLNR	187	apelin receptor	11
AR	367	androgen receptor	X
AVPR1A	552	arginine vasopressin receptor 1A	12
AVPR1B	553	arginine vasopressin receptor 1B	1
AVPR2	554	arginine vasopressin receptor 2	X
BMPR1A	657	bone morphogenetic protein receptor type 1A	10
BMPR1B	658	bone morphogenetic protein receptor type 1B	4
BMPR2	659	bone morphogenetic protein receptor type 2	2
BRD8	10902	bromodomain containing 8	5
C3AR1	719	complement C3a receptor 1	12
C5AR1	728	complement C5a receptor 1	19
CALCR	799	calcitonin receptor	7
CALCRL	10203	calcitonin receptor like receptor	2
ACKR2	1238	atypical chemokine receptor 2	3
CCR1	1230	C-C motif chemokine receptor 1	3
CCR10	2826	C-C motif chemokine receptor 10	17
CCR3	1232	C-C motif chemokine receptor 3	3
CCR4	1233	C-C motif chemokine receptor 4	3
CCR5	1234	C-C motif chemokine receptor 5	3
CCR6	1235	C-C motif chemokine receptor 6	6
CCR7	1236	C-C motif chemokine receptor 7	17
CCR8	1237	C-C motif chemokine receptor 8	3
CCR9	10803	C-C motif chemokine receptor 9	3
ACKR4	51554	atypical chemokine receptor 4	3
CCRL2	9034	C-C motif chemokine receptor like 2	3
CD40	958	CD40 molecule	20
CMKLR1	1240	chemerin chemokine-like receptor 1	12
CNTFR	1271	ciliary neurotrophic factor receptor	9
CRHR1	1394	corticotropin releasing hormone receptor 1	17
CRHR2	1395	corticotropin releasing hormone receptor 2	7
CRIM1	51232	cysteine rich transmembrane BMP regulator 1	2
CRLF1	9244	cytokine receptor like factor 1	19
CRLF2	64109	cytokine receptor like factor 2	X|Y
CRLF3	51379	cytokine receptor like factor 3	17
CSF1R	1436	colony stimulating factor 1 receptor	5
CSF2RA	1438	colony stimulating factor 2 receptor subunit alpha	X|Y
CSF2RB	1439	colony stimulating factor 2 receptor subunit beta	22
CSF3R	1441	colony stimulating factor 3 receptor	1
CX3CR1	1524	C-X3-C motif chemokine receptor 1	3
CXCR3	2833	C-X-C motif chemokine receptor 3	X
CXCR4	7852	C-X-C motif chemokine receptor 4	2
CXCR5	643	C-X-C motif chemokine receptor 5	11
CXCR6	10663	C-X-C motif chemokine receptor 6	3
ACKR3	57007	atypical chemokine receptor 3	2
CYSLTR1	10800	cysteinyl leukotriene receptor 1	X
CYSLTR2	57105	cysteinyl leukotriene receptor 2	13
ACKR1	2532	atypical chemokine receptor 1 (Duffy blood group)	1
EDNRA	1909	endothelin receptor type A	4
EDNRB	1910	endothelin receptor type B	13
EGFR	1956	epidermal growth factor receptor	7
ENG	2022	endoglin	9
EPOR	2057	erythropoietin receptor	19
ESR1	2099	estrogen receptor 1	6
ESR2	2100	estrogen receptor 2	14
ESRRA	2101	estrogen related receptor alpha	11
ESRRB	2103	estrogen related receptor beta	14
ESRRG	2104	estrogen related receptor gamma	1
FGFR1	2260	fibroblast growth factor receptor 1	8
FGFR2	2263	fibroblast growth factor receptor 2	10
FGFR3	2261	fibroblast growth factor receptor 3	4
FGFR4	2264	fibroblast growth factor receptor 4	5
FGFRL1	53834	fibroblast growth factor receptor like 1	4
FLT1	2321	fms related receptor tyrosine kinase 1	13
FLT3	2322	fms related receptor tyrosine kinase 3	13
FLT4	2324	fms related receptor tyrosine kinase 4	5
FPR1	2357	formyl peptide receptor 1	19
FPR2	2358	formyl peptide receptor 2	19
FPR2	2358	formyl peptide receptor 2	19
FSHR	2492	follicle stimulating hormone receptor	2
GALR2	8811	galanin receptor 2	17
GALR3	8484	galanin receptor 3	22
GCGR	2642	glucagon receptor	17
GHR	2690	growth hormone receptor	5
GHRHR	2692	growth hormone releasing hormone receptor	7
GHSR	2693	growth hormone secretagogue receptor	3
GIPR	2696	gastric inhibitory polypeptide receptor	19
GLP1R	2740	glucagon like peptide 1 receptor	6
GLP2R	9340	glucagon like peptide 2 receptor	17
GNRHR	2798	gonadotropin releasing hormone receptor	4
GPER1	2852	G protein-coupled estrogen receptor 1	7
GPR17	2840	G protein-coupled receptor 17	2
GPR32	2854	G protein-coupled receptor 32	19
GPR33	2856	G protein-coupled receptor 33	14
PTGDR2	11251	prostaglandin D2 receptor 2	11
C5AR2	27202	complement component 5a receptor 2	19
HNF4A	3172	hepatocyte nuclear factor 4 alpha	20
HNF4G	3174	hepatocyte nuclear factor 4 gamma	8
HTR3A	3359	5-hydroxytryptamine receptor 3A	11
HTR3B	9177	5-hydroxytryptamine receptor 3B	11
HTR3C	170572	5-hydroxytryptamine receptor 3C	3
HTR3D	200909	5-hydroxytryptamine receptor 3D	3
HTR3E	285242	5-hydroxytryptamine receptor 3E	3
IFNAR1	3454	interferon alpha and beta receptor subunit 1	21
IFNAR2	3455	interferon alpha and beta receptor subunit 2	21
IFNGR1	3459	interferon gamma receptor 1	6
IFNGR2	3460	interferon gamma receptor 2	21
IGF1R	3480	insulin like growth factor 1 receptor	15
IGF2R	3482	insulin like growth factor 2 receptor	6
IL10RA	3587	interleukin 10 receptor subunit alpha	11
IL10RB	3588	interleukin 10 receptor subunit beta	21
IL11RA	3590	interleukin 11 receptor subunit alpha	9
IL12RB1	3594	interleukin 12 receptor subunit beta 1	19
IL12RB2	3595	interleukin 12 receptor subunit beta 2	1
IL13RA1	3597	interleukin 13 receptor subunit alpha 1	X
IL13RA2	3598	interleukin 13 receptor subunit alpha 2	X
IL15RA	3601	interleukin 15 receptor subunit alpha	10
IL2RB	3560	interleukin 2 receptor subunit beta	22
IL17RA	23765	interleukin 17 receptor A	22
IL17RB	55540	interleukin 17 receptor B	3
IL17RC	84818	interleukin 17 receptor C	3
IL17RD	54756	interleukin 17 receptor D	3
IL17RE	132014	interleukin 17 receptor E	3
IL18R1	8809	interleukin 18 receptor 1	2
IL18RAP	8807	interleukin 18 receptor accessory protein	2
IL1R1	3554	interleukin 1 receptor type 1	2
IL1R2	7850	interleukin 1 receptor type 2	2
IL1RAP	3556	interleukin 1 receptor accessory protein	3
IL1RL1	9173	interleukin 1 receptor like 1	2
IL1RL2	8808	interleukin 1 receptor like 2	2
IL20RA	53832	interleukin 20 receptor subunit alpha	6
IL20RB	53833	interleukin 20 receptor subunit beta	3
IL21R	50615	interleukin 21 receptor	16
IL22RA1	58985	interleukin 22 receptor subunit alpha 1	1
IL22RA2	116379	interleukin 22 receptor subunit alpha 2	6
IL23R	149233	interleukin 23 receptor	1
IL27RA	9466	interleukin 27 receptor subunit alpha	19
IFNLR1	163702	interferon lambda receptor 1	1
IL2RA	3559	interleukin 2 receptor subunit alpha	10
IL2RB	3560	interleukin 2 receptor subunit beta	22
IL2RG	3561	interleukin 2 receptor subunit gamma	X
IL31RA	133396	interleukin 31 receptor A	5
IL3RA	3563	interleukin 3 receptor subunit alpha	X|Y
IL4R	3566	interleukin 4 receptor	16
IL5RA	3568	interleukin 5 receptor subunit alpha	3
IL6R	3570	interleukin 6 receptor	1
IL7R	3575	interleukin 7 receptor	5
CXCR1	3577	C-X-C motif chemokine receptor 1	2
CXCR2	3579	C-X-C motif chemokine receptor 2	2
IL9R	3581	interleukin 9 receptor	X|Y
INSR	3643	insulin receptor	19
KDR	3791	kinase insert domain receptor	4
LEPR	3953	leptin receptor	1
LGR4	55366	leucine rich repeat containing G protein-coupled receptor 4	11
LGR5	8549	leucine rich repeat containing G protein-coupled receptor 5	12
LGR6	59352	leucine rich repeat containing G protein-coupled receptor 6	1
LHCGR	3973	luteinizing hormone/choriogonadotropin receptor	2
LIFR	3977	LIF receptor subunit alpha	5
LTB4R	1241	leukotriene B4 receptor	14
LTB4R2	56413	leukotriene B4 receptor 2	14
LTBR	4055	lymphotoxin beta receptor	12
MC1R	4157	melanocortin 1 receptor	16
MC2R	4158	melanocortin 2 receptor	18
MC3R	4159	melanocortin 3 receptor	20
MC4R	4160	melanocortin 4 receptor	18
MCHR1	2847	melanin concentrating hormone receptor 1	22
MCHR2	84539	melanin concentrating hormone receptor 2	6
MET	4233	MET proto-oncogene, receptor tyrosine kinase	7
MLNR	2862	motilin receptor	13
MPL	4352	MPL proto-oncogene, thrombopoietin receptor	1
MTNR1A	4543	melatonin receptor 1A	4
MTNR1B	4544	melatonin receptor 1B	11
NGFR	4804	nerve growth factor receptor	17
NMBR	4829	neuromedin B receptor	6
NPR1	4881	natriuretic peptide receptor 1	1
NPR3	4883	natriuretic peptide receptor 3	5
NR0B1	190	nuclear receptor subfamily 0 group B member 1	X
NR0B2	8431	nuclear receptor subfamily 0 group B member 2	1
NR1D1	9572	nuclear receptor subfamily 1 group D member 1	17
NR1D2	9975	nuclear receptor subfamily 1 group D member 2	3
NR1H2	7376	nuclear receptor subfamily 1 group H member 2	19
NR1H3	10062	nuclear receptor subfamily 1 group H member 3	11
NR1H4	9971	nuclear receptor subfamily 1 group H member 4	12
NR1I2	8856	nuclear receptor subfamily 1 group I member 2	3
NR1I3	9970	nuclear receptor subfamily 1 group I member 3	1
NR2C1	7181	nuclear receptor subfamily 2 group C member 1	12
NR2C2	7182	nuclear receptor subfamily 2 group C member 2	3
NR2E1	7101	nuclear receptor subfamily 2 group E member 1	6
NR2E3	10002	nuclear receptor subfamily 2 group E member 3	15
NR2F1	7025	nuclear receptor subfamily 2 group F member 1	5
NR2F2	7026	nuclear receptor subfamily 2 group F member 2	15
NR2F6	2063	nuclear receptor subfamily 2 group F member 6	19
NR3C1	2908	nuclear receptor subfamily 3 group C member 1	5
NR3C2	4306	nuclear receptor subfamily 3 group C member 2	4
NR4A1	3164	nuclear receptor subfamily 4 group A member 1	12
NR4A2	4929	nuclear receptor subfamily 4 group A member 2	2
NR4A3	8013	nuclear receptor subfamily 4 group A member 3	9
NR5A1	2516	nuclear receptor subfamily 5 group A member 1	9
NR5A2	2494	nuclear receptor subfamily 5 group A member 2	1
NR6A1	2649	nuclear receptor subfamily 6 group A member 1	9
NRP1	8829	neuropilin 1	10
NRP2	8828	neuropilin 2	2
OGFR	11054	opioid growth factor receptor	20
OPRD1	4985	opioid receptor delta 1	1
OPRK1	4986	opioid receptor kappa 1	8
OPRL1	4987	opioid related nociceptin receptor 1	20
OPRM1	4988	opioid receptor mu 1	6
OSMR	9180	oncostatin M receptor	5
OXTR	5021	oxytocin receptor	3
PGR	5241	progesterone receptor	11
PGRMC2	10424	progesterone receptor membrane component 2	4
PLAUR	5329	plasminogen activator, urokinase receptor	19
PLXNA1	5361	plexin A1	3
PLXNA2	5362	plexin A2	1
PLXNA3	55558	plexin A3	X
PLXNA4	91584	plexin A4	7
PLXNB1	5364	plexin B1	3
PLXNB2	23654	plexin B2	22
PLXNB3	5365	plexin B3	X
PLXNC1	10154	plexin C1	12
PLXND1	23129	plexin D1	3
PPARA	5465	peroxisome proliferator activated receptor alpha	22
PPARD	5467	peroxisome proliferator activated receptor delta	6
PPARG	5468	peroxisome proliferator activated receptor gamma	3
PRLHR	2834	prolactin releasing hormone receptor	10
PRLR	5618	prolactin receptor	5
PTAFR	5724	platelet activating factor receptor	1
PTGDR	5729	prostaglandin D2 receptor	14
PTGDS	5730	prostaglandin D2 synthase	9
PTGER1	5731	prostaglandin E receptor 1	19
PTGER2	5732	prostaglandin E receptor 2	14
PTGER3	5733	prostaglandin E receptor 3	1
PTGER4	5734	prostaglandin E receptor 4	5
PTGFR	5737	prostaglandin F receptor	1
PTH1R	5745	parathyroid hormone 1 receptor	3
PTH2R	5746	parathyroid hormone 2 receptor	2
RARA	5914	retinoic acid receptor alpha	17
RARB	5915	retinoic acid receptor beta	3
RARG	5916	retinoic acid receptor gamma	12
ROBO1	6091	roundabout guidance receptor 1	3
ROBO2	6092	roundabout guidance receptor 2	3
ROBO3	64221	roundabout guidance receptor 3	11
RORA	6095	RAR related orphan receptor A	15
RORB	6096	RAR related orphan receptor B	9
RORC	6097	RAR related orphan receptor C	1
RXFP1	59350	relaxin family peptide receptor 1	4
RXFP2	122042	relaxin family peptide receptor 2	13
RXFP3	51289	relaxin family peptide receptor 3	5
RXRA	6256	retinoid X receptor alpha	9
RXRB	6257	retinoid X receptor beta	6
RXRG	6258	retinoid X receptor gamma	1
S1PR1	1901	sphingosine-1-phosphate receptor 1	1
S1PR2	9294	sphingosine-1-phosphate receptor 2	19
SCTR	6344	secretin receptor	2
SDC1	6382	syndecan 1	2
SDC2	6383	syndecan 2	8
SDC3	9672	syndecan 3	1
SDC4	6385	syndecan 4	20
SORT1	6272	sortilin 1	1
SSTR1	6751	somatostatin receptor 1	14
SSTR2	6752	somatostatin receptor 2	17
SSTR5	6755	somatostatin receptor 5	16
ST2	6761	-	11
TACR1	6869	tachykinin receptor 1	2
TEK	7010	TEK receptor tyrosine kinase	9
TGFBR1	7046	transforming growth factor beta receptor 1	9
TGFBR2	7048	transforming growth factor beta receptor 2	3
TGFBR3	7049	transforming growth factor beta receptor 3	1
THRA	7067	thyroid hormone receptor alpha	17
THRB	7068	thyroid hormone receptor beta	3
TIE1	7075	tyrosine kinase with immunoglobulin like and EGF like domains 1	1
TNFRSF10A	8797	TNF receptor superfamily member 10a	8
TNFRSF10B	8795	TNF receptor superfamily member 10b	8
TNFRSF10C	8794	TNF receptor superfamily member 10c	8
TNFRSF10D	8793	TNF receptor superfamily member 10d	8
TNFRSF11A	8792	TNF receptor superfamily member 11a	18
TNFRSF12A	51330	TNF receptor superfamily member 12A	16
TNFRSF13B	23495	TNF receptor superfamily member 13B	17
TNFRSF13C	115650	TNF receptor superfamily member 13C	22
TNFRSF14	8764	TNF receptor superfamily member 14	1
TNFRSF17	608	TNF receptor superfamily member 17	16
TNFRSF18	8784	TNF receptor superfamily member 18	1
TNFRSF19	55504	TNF receptor superfamily member 19	13
TNFRSF1A	7132	TNF receptor superfamily member 1A	12
TNFRSF1B	7133	TNF receptor superfamily member 1B	1
TNFRSF21	27242	TNF receptor superfamily member 21	6
TNFRSF25	8718	TNF receptor superfamily member 25	1
TNFRSF4	7293	TNF receptor superfamily member 4	1
TNFRSF6B	8771	TNF receptor superfamily member 6b	20
TNFRSF8	943	TNF receptor superfamily member 8	1
TNFRSF9	3604	TNF receptor superfamily member 9	1
TRHR	7201	thyrotropin releasing hormone receptor	8
TSHR	7253	thyroid stimulating hormone receptor	14
TUBB3	10381	tubulin beta 3 class III	16
VDR	7421	vitamin D receptor	12
VIPR1	7433	vasoactive intestinal peptide receptor 1	3
VIPR2	7434	vasoactive intestinal peptide receptor 2	7
XCR1	2829	X-C motif chemokine receptor 1	3
IFNA10	3446	interferon alpha 10	9
IFNA13	3447	interferon alpha 13	9
IFNA14	3448	interferon alpha 14	9
IFNA16	3449	interferon alpha 16	9
IFNA17	3451	interferon alpha 17	9
IFNA2	3440	interferon alpha 2	9
IFNA21	3452	interferon alpha 21	9
IFNA4	3441	interferon alpha 4	9
IFNA5	3442	interferon alpha 5	9
IFNA6	3443	interferon alpha 6	9
IFNA7	3444	interferon alpha 7	9
IFNA8	3445	interferon alpha 8	9
IFNB1	3456	interferon beta 1	9
IFNE	338376	interferon epsilon	9
IFNG	3458	interferon gamma	12
IFNK	56832	interferon kappa	9
IFNW1	3467	interferon omega 1	9
IFNAR2	3455	interferon alpha and beta receptor subunit 2	21
IFNGR1	3459	interferon gamma receptor 1	6
IFNGR2	3460	interferon gamma receptor 2	21
IL11	3589	interleukin 11	19
IL12A	3592	interleukin 12A	3
IL12B	3593	interleukin 12B	5
IL13	3596	interleukin 13	5
IL15	3600	interleukin 15	4
IL16	3603	interleukin 16	15
IL17A	3605	interleukin 17A	6
IL17B	27190	interleukin 17B	5
IL17C	27189	interleukin 17C	16
IL17D	53342	interleukin 17D	13
IL17F	112744	interleukin 17F	6
IL18	3606	interleukin 18	11
IL19	29949	interleukin 19	1
IL1A	3552	interleukin 1 alpha	2
IL1B	3553	interleukin 1 beta	2
IL1F10	84639	interleukin 1 family member 10	2
IL36RN	26525	interleukin 36 receptor antagonist	2
IL36A	27179	interleukin 36 alpha	2
IL37	27178	interleukin 37	2
IL36B	27177	interleukin 36 beta	2
IL36G	56300	interleukin 36 gamma	2
IL1RN	3557	interleukin 1 receptor antagonist	2
IL2	3558	interleukin 2	4
IL20	50604	interleukin 20	1
IL21	59067	interleukin 21	4
IL22	50616	interleukin 22	12
IL23A	51561	interleukin 23 subunit alpha	12
IL24	11009	interleukin 24	1
IL25	64806	interleukin 25	14
IL26	55801	interleukin 26	12
IL27	246778	interleukin 27	16
IFNL2	282616	interferon lambda 2	19
IFNL3	282617	interferon lambda 3	19
IFNL1	282618	interferon lambda 1	19
IL3	3562	interleukin 3	5
IL31	386653	interleukin 31	12
IL32	9235	interleukin 32	16
IL33	90865	interleukin 33	9
IL34	146433	interleukin 34	16
IL4	3565	interleukin 4	5
IL5	3567	interleukin 5	5
IL6	3569	interleukin 6	7
IL6ST	3572	interleukin 6 signal transducer	5
IL7	3574	interleukin 7	8
CXCL8	3576	C-X-C motif chemokine ligand 8	4
IL9	3578	interleukin 9	5
TXLNA	200081	taxilin alpha	1
IL10RA	3587	interleukin 10 receptor subunit alpha	11
IL10RB	3588	interleukin 10 receptor subunit beta	21
IL11RA	3590	interleukin 11 receptor subunit alpha	9
IL12RB1	3594	interleukin 12 receptor subunit beta 1	19
IL12RB2	3595	interleukin 12 receptor subunit beta 2	1
IL13RA1	3597	interleukin 13 receptor subunit alpha 1	X
IL13RA2	3598	interleukin 13 receptor subunit alpha 2	X
IL15RA	3601	interleukin 15 receptor subunit alpha	10
IL2RB	3560	interleukin 2 receptor subunit beta	22
IL17RA	23765	interleukin 17 receptor A	22
IL17RB	55540	interleukin 17 receptor B	3
IL17RC	84818	interleukin 17 receptor C	3
IL17RD	54756	interleukin 17 receptor D	3
IL17RE	132014	interleukin 17 receptor E	3
IL18R1	8809	interleukin 18 receptor 1	2
IL18RAP	8807	interleukin 18 receptor accessory protein	2
IL1R1	3554	interleukin 1 receptor type 1	2
IL1R2	7850	interleukin 1 receptor type 2	2
IL1RAP	3556	interleukin 1 receptor accessory protein	3
IL1RL1	9173	interleukin 1 receptor like 1	2
IL1RL2	8808	interleukin 1 receptor like 2	2
IL20RA	53832	interleukin 20 receptor subunit alpha	6
IL20RB	53833	interleukin 20 receptor subunit beta	3
IL21R	50615	interleukin 21 receptor	16
IL22RA1	58985	interleukin 22 receptor subunit alpha 1	1
IL22RA2	116379	interleukin 22 receptor subunit alpha 2	6
IL23R	149233	interleukin 23 receptor	1
IL27RA	9466	interleukin 27 receptor subunit alpha	19
IFNLR1	163702	interferon lambda receptor 1	1
IL2RA	3559	interleukin 2 receptor subunit alpha	10
IL2RB	3560	interleukin 2 receptor subunit beta	22
IL2RG	3561	interleukin 2 receptor subunit gamma	X
IL31RA	133396	interleukin 31 receptor A	5
IL3RA	3563	interleukin 3 receptor subunit alpha	X|Y
IL4R	3566	interleukin 4 receptor	16
IL5RA	3568	interleukin 5 receptor subunit alpha	3
IL6R	3570	interleukin 6 receptor	1
IL7R	3575	interleukin 7 receptor	5
CXCR1	3577	C-X-C motif chemokine receptor 1	2
CXCR2	3579	C-X-C motif chemokine receptor 2	2
IL9R	3581	interleukin 9 receptor	X|Y
ST2	6761	-	11
HLA-A	3105	major histocompatibility complex, class I, A	6
HLA-B	3106	major histocompatibility complex, class I, B	6
HLA-C	3107	major histocompatibility complex, class I, C	6
HLA-E	3133	major histocompatibility complex, class I, E	6
HLA-G	3135	major histocompatibility complex, class I, G	6
KIR3DL1	3811	killer cell immunoglobulin like receptor, three Ig domains and long cytoplasmic tail 1	19
KIR3DL2	3812	killer cell immunoglobulin like receptor, three Ig domains and long cytoplasmic tail 2	19
KIR2DL1	3802	killer cell immunoglobulin like receptor, two Ig domains and long cytoplasmic tail 1	19
KIR2DL2	3803	killer cell immunoglobulin like receptor, two Ig domains and long cytoplasmic tail 2	19
KIR2DL3	3804	killer cell immunoglobulin like receptor, two Ig domains and long cytoplasmic tail 3	19
KIR2DL4	3805	killer cell immunoglobulin like receptor, two Ig domains and long cytoplasmic tail 4	19
KIR2DL5A	57292	killer cell immunoglobulin like receptor, two Ig domains and long cytoplasmic tail 5A	19
KLRC1	3821	killer cell lectin like receptor C1	12
KLRC2	3822	killer cell lectin like receptor C2	12
KLRC3	3823	killer cell lectin like receptor C3	12
KLRD1	3824	killer cell lectin like receptor D1	12
[truncated: 485 more rows]

## Sheet: Table S3 TMB score
Table S2 Tumor mutational burden score in OC patients
id	TMB
TCGA-25-1323-01A-01W-0494-09	1.73684
TCGA-24-0970-01B-01W-0486-08	0.947368
TCGA-24-1434-01A-01W-0545-08	1.86842
TCGA-24-1850-01A-01W-0639-09	2.31579
TCGA-61-1733-01A-01W-0639-09	1.73684
TCGA-24-1843-01A-01W-0639-09	2.68421
TCGA-09-2051-01A-01W-0799-08	4.57895
TCGA-24-1616-01A-01W-0553-09	1.78947
TCGA-29-1698-01A-01W-0633-09	1.94737
TCGA-24-1927-01A-01W-0699-08	2.52632
TCGA-24-2038-01A-01W-0722-08	0.315789
TCGA-23-2641-01A-01D-1526-09	2.78947
TCGA-13-1505-01A-01D-0472-01	1.94737
TCGA-61-2094-01A-01W-0722-08	1.71053
TCGA-61-2095-01A-01W-0722-08	3.18421
TCGA-24-1466-01A-01W-0545-08	1.73684
TCGA-13-0758-01A-01W-0371-08	0.605263
TCGA-13-0751-01A-01D-0446-08	1.47368
TCGA-10-0933-01A-01W-0420-08	2.07895
TCGA-36-2542-01A-01D-1526-09	2.28947
TCGA-24-2267-01A-01W-0799-08	3.55263
TCGA-13-1489-01A-01W-0549-09	2
TCGA-61-1911-01A-01W-0639-09	0.973684
TCGA-24-2254-01A-01W-0722-08	1.57895
TCGA-29-2429-01A-01D-1526-09	2.42105
TCGA-36-2540-01A-01D-1526-09	0.263158
TCGA-24-2024-01A-02W-0722-08	2.84211
TCGA-04-1332-01A-01W-0488-09	1.44737
TCGA-24-1425-01A-02W-0553-09	1.84211
TCGA-24-1474-01A-01W-0551-08	2.02632
TCGA-61-2003-01A-01W-0722-08	1.63158
TCGA-42-2590-01A-01D-1526-09	1.81579
TCGA-25-2392-01A-01W-0799-08	3.21053
TCGA-04-1357-01A-01W-0492-08	1.89474
TCGA-OY-A56Q-01A-11D-A403-09	2.05263
TCGA-31-1953-01A-01W-0699-08	1.23684
TCGA-13-0906-01A-01W-0420-08	0.578947
TCGA-04-1331-01A-01W-0486-08	3.39474
TCGA-57-1994-01A-01W-0894-08	1.13158
TCGA-23-1021-01B-01W-0486-08	3.07895
TCGA-24-1413-01A-01W-0494-09	1.55263
TCGA-25-1312-01A-01W-0492-08	0.473684
TCGA-23-1122-01A-01W-0486-08	3.57895
TCGA-04-1646-01A-01W-0639-09	0.789474
TCGA-13-1501-01A-01W-0545-08	2.44737
TCGA-42-2591-01A-01D-1526-09	2.57895
TCGA-10-0937-01A-02W-0420-08	0.105263
TCGA-13-1504-01A-01W-0545-08	1.13158
TCGA-24-2295-01A-01W-0799-08	2.21053
TCGA-24-1564-01A-01W-0551-08	1.44737
TCGA-61-2002-01A-01W-0722-08	1.36842
TCGA-25-1328-01A-01W-0492-08	0.631579
TCGA-09-2044-01B-01D-0704-01	3.76316
TCGA-24-0980-01A-01W-0420-08	1.36842
TCGA-13-0717-01A-01W-0371-08	0.0526316
TCGA-29-2436-01A-01D-1526-09	0.263158
TCGA-13-1412-01A-01W-0492-08	1.84211
TCGA-24-2261-01A-01W-0722-08	1.39474
TCGA-04-1347-01A-01W-0488-09	3.55263
TCGA-13-0913-01A-01W-0420-08	1.13158
TCGA-24-1431-01A-01D-0472-01	2.02632
TCGA-13-1405-01A-01W-0494-09	1.31579
TCGA-10-0931-01A-01D-0399-01	1.52632
TCGA-13-0766-01A-02W-0371-08	0.157895
TCGA-13-0923-01A-01W-0420-08	0.868421
TCGA-13-0794-01A-01W-0371-08	0.447368
TCGA-24-1422-01A-01W-0545-08	4.31579
TCGA-23-1111-01A-01W-0639-09	1.39474
TCGA-13-1510-01A-02D-0472-01	3.10526
TCGA-13-1500-01A-01D-0472-01	1.81579
TCGA-13-0760-01A-01W-0371-08	5.63158
TCGA-29-1697-01A-01W-0633-09	1.15789
TCGA-36-2544-01A-01D-1526-09	2
TCGA-20-1683-01A-01W-0633-09	2.65789
TCGA-13-1511-01A-01W-0545-08	0.552632
TCGA-25-2400-01A-01W-0799-08	2.92105
TCGA-09-0369-01A-01W-0371-08	2.97368
TCGA-10-0935-01A-03W-0421-09	1.71053
TCGA-13-1506-01A-01W-0549-09	0.921053
TCGA-29-1770-01A-01W-0633-09	2.57895
TCGA-13-0724-01A-01W-0371-08	1.18421
TCGA-36-2537-01A-01D-1526-09	1.55263
TCGA-13-2057-01A-02D-1526-09	4.44737
TCGA-13-0921-01A-01W-0420-08	0.605263
TCGA-61-2016-01A-01W-0722-08	0.736842
TCGA-24-2262-01A-01W-0799-08	2.5
TCGA-61-2612-01A-01W-1092-09	1.39474
TCGA-04-1343-01A-01W-0486-08	2.34211
TCGA-09-2049-01D-01W-0799-08	4.36842
TCGA-09-0367-01A-01W-0371-08	0.789474
TCGA-04-1348-01A-01W-0492-08	1.39474
TCGA-23-2647-01A-01D-1526-09	1.86842
TCGA-13-1497-01A-01W-0549-09	4.60526
TCGA-13-1498-01A-01W-0549-09	4.55263
TCGA-24-1423-01A-01W-0545-08	2.34211
TCGA-04-1356-01A-01W-0492-08	2.76316
TCGA-36-2530-01A-01D-1526-09	2.42105
TCGA-04-1651-01A-01W-0639-09	1.86842
TCGA-25-1314-01A-01W-0492-08	2.28947
TCGA-31-1950-01A-01W-0699-08	1.5
TCGA-61-2009-01A-01W-0722-08	2.31579
TCGA-13-1410-01A-01W-0492-08	2.47368
TCGA-04-1336-01A-01W-0486-08	2.21053
TCGA-61-2611-02A-01W-1092-09	2.36842
TCGA-13-1507-01A-01W-0549-09	2.86842
TCGA-24-2290-01A-01W-0799-08	2.02632
TCGA-61-2110-01A-01W-0722-08	1.65789
TCGA-59-2354-01A-01W-0799-08	2.65789
TCGA-25-2404-01A-01W-0799-08	1.39474
TCGA-13-2061-01A-01D-1526-09	2.84211
TCGA-29-A5NZ-01A-11D-A403-09	2.26316
TCGA-13-0894-01B-01W-0492-08	2.31579
TCGA-25-2408-01A-01W-0799-08	0.447368
TCGA-09-2043-01A-01W-0799-08	2.86842
TCGA-13-0884-01B-01W-0494-09	3.36842
TCGA-24-2280-01A-01W-0799-08	4.52632
TCGA-13-0908-01B-01W-0492-08	1.86842
TCGA-24-1849-01A-01W-0639-09	2.34211
TCGA-29-1766-01A-01W-0633-09	1.65789
TCGA-23-2643-01A-01D-1526-09	1.47368
TCGA-24-1471-01A-01W-0551-08	1.02632
TCGA-13-2065-01A-01D-1526-09	1.81579
TCGA-29-1768-01A-01W-0633-09	1.26316
TCGA-36-2548-01A-01D-1526-09	1.47368
TCGA-25-1319-01A-01D-0452-01	1.84211
TCGA-29-1774-01A-01W-0639-09	1.5
TCGA-59-2351-01A-01W-0799-08	3.07895
TCGA-04-1652-01A-01W-0639-09	2.31579
TCGA-20-1682-01A-01W-0633-09	2.52632
TCGA-20-1684-01A-01W-0633-09	1.31579
TCGA-36-2538-01A-01D-1526-09	1.5
TCGA-23-1029-01B-01W-0639-09	2.60526
TCGA-09-2053-01C-01W-0722-08	1.63158
TCGA-24-2260-01A-01W-0722-08	1.63158
TCGA-24-1419-01A-01W-0545-08	1.18421
TCGA-25-2391-01A-01W-0799-08	1.94737
TCGA-59-2349-01A-01W-0799-08	29.2895
TCGA-23-1123-01A-01W-0486-08	2.68421
TCGA-13-1494-01A-01W-0545-08	1.81579
TCGA-23-1117-01A-02W-0486-08	3.78947
TCGA-13-0905-01B-01W-0492-08	2.18421
TCGA-25-1320-01A-01W-0492-08	1.89474
TCGA-61-1906-01A-01W-0639-09	1.92105
TCGA-29-1777-01A-01W-0639-09	3.81579
TCGA-13-1512-01A-01W-0545-08	2.07895
TCGA-13-0764-01A-03W-0371-08	0.631579
TCGA-23-2078-01A-01W-0722-08	4.63158
TCGA-13-1495-01A-01W-0545-08	0.473684
TCGA-24-1424-01A-01W-0549-09	2.07895
TCGA-29-1695-01A-01W-0633-09	2.15789
TCGA-61-1910-01A-01W-0639-09	4.63158
TCGA-25-1329-01A-01W-0492-08	1.52632
TCGA-61-2096-01A-01W-0722-08	2.92105
TCGA-29-2427-01A-01W-0799-08	2.15789
TCGA-59-2372-01A-01D-1526-09	2.44737
TCGA-61-1998-01A-01W-0722-08	5.36842
TCGA-13-1409-01A-01W-0492-08	1.65789
TCGA-24-1463-01A-01W-0549-09	2.5
TCGA-13-0899-01A-01W-0420-08	0.552632
TCGA-04-1638-01A-01W-0639-09	1.57895
TCGA-61-2000-01A-01W-0722-08	1.84211
TCGA-20-0987-01A-02W-0486-08	1.02632
TCGA-61-1738-01A-01W-0639-09	1.57895
TCGA-61-2613-01A-01W-1092-09	2.34211
TCGA-09-1672-01A-01W-0633-09	0.131579
TCGA-10-0930-01A-02W-0420-08	5.28947
TCGA-59-2350-01A-01W-0799-08	0.973684
TCGA-10-0926-01A-01W-0420-08	0.552632
TCGA-13-1492-01A-01D-0472-01	1.60526
TCGA-13-1403-01A-01W-0492-08	1.5
TCGA-13-0891-01A-01W-0420-08	0.552632
TCGA-VG-A8LO-01A-11D-A403-09	2.97368
TCGA-61-1728-01A-01W-0699-08	1.15789
TCGA-24-2293-01A-01W-0799-08	1.71053
TCGA-23-1022-01A-02W-0486-08	6
TCGA-24-1562-01A-01W-0553-09	1.02632
TCGA-24-2289-01A-01W-0799-08	4.76316
TCGA-23-1121-01A-01W-0486-08	8.55263
TCGA-24-1842-01A-01W-0639-09	1.34211
TCGA-23-1113-01A-01W-0486-08	1.39474
TCGA-30-1714-01A-02W-0633-09	2
TCGA-04-1542-01A-01W-0553-09	2.15789
TCGA-09-1675-01B-01W-0633-09	2.05263
TCGA-20-0996-01A-03W-0486-08	0.710526
TCGA-20-0991-01A-03D-0428-01	4.44737
TCGA-61-2113-01A-01W-0722-08	4.18421
TCGA-61-2104-01A-01W-0722-08	1.94737
TCGA-04-1644-01B-01D-1526-09	0.921053
TCGA-61-2018-01A-01W-0722-08	2.21053
TCGA-29-1707-01A-01W-0633-09	1.44737
TCGA-29-1775-01A-01W-0639-09	3.36842
TCGA-13-0893-01B-01W-0494-09	2.55263
TCGA-29-1710-01A-02W-0633-09	1.21053
TCGA-36-2551-01A-01D-1526-09	1.07895
TCGA-24-1847-01A-01W-0633-09	2.60526
TCGA-13-0726-01A-01W-0371-08	2.34211
TCGA-36-2534-01A-01D-1526-09	3.73684
TCGA-61-1899-01A-01W-0639-09	1.92105
TCGA-23-1032-01A-02W-0486-08	4.86842
TCGA-23-1114-01B-01W-0633-09	3.55263
TCGA-09-1674-01A-01W-0633-09	3.28947
TCGA-13-0800-01A-01W-0371-08	2.94737
TCGA-13-0889-01A-01W-0420-08	0.315789
TCGA-29-1776-01A-01W-0639-09	1.57895
TCGA-29-2432-01A-01D-1526-09	2.81579
TCGA-57-1992-01A-01W-0699-08	3.05263
TCGA-OY-A56P-01A-12D-A403-09	1.36842
TCGA-04-1353-01A-01D-1526-09	1.34211
TCGA-42-2589-01A-01D-1526-09	2.57895
TCGA-13-1477-01A-01D-0472-01	1.5
TCGA-23-2077-01A-01W-0722-08	2.13158
TCGA-24-1469-01A-01W-0553-09	5.21053
TCGA-29-1771-01A-01W-0633-09	0.526316
TCGA-24-1844-01A-01W-0639-09	4.31579
TCGA-24-1103-01A-01W-0488-09	2.23684
TCGA-13-0888-01A-01W-0420-08	5.34211
TCGA-04-1516-01A-01D-1526-09	2.10526
TCGA-24-2019-01A-02W-0722-08	1.65789
TCGA-13-1487-01A-01D-0472-01	1.47368
TCGA-61-2012-01A-01W-0722-08	3.94737
TCGA-36-2545-01A-01D-1526-09	2.31579
TCGA-13-A5FU-01A-11D-A403-09	2.52632
TCGA-04-1349-01A-01W-0492-08	1.15789
TCGA-13-A5FT-01A-11D-A403-09	3.89474
TCGA-09-0364-01A-02W-0371-08	0.0263158
TCGA-61-2614-01A-01W-1092-09	1.57895
TCGA-04-1361-01A-01W-0492-08	2.68421
TCGA-59-2348-01A-01D-0704-01	2.28947
TCGA-09-1664-01A-01W-0639-09	0.5
TCGA-61-2008-01A-02W-0722-08	2.34211
TCGA-29-1783-01A-01W-0633-09	1.63158
TCGA-59-2363-01A-01W-0799-08	2.68421
TCGA-61-2088-01A-01W-0722-08	0.684211
TCGA-30-1862-01A-02W-0699-08	1.07895
TCGA-25-1313-01A-01W-0492-08	4.52632
TCGA-36-2533-01A-01D-1526-09	2.92105
TCGA-WR-A838-01A-12D-A403-09	1.68421
TCGA-24-0979-01A-01W-0486-08	3.13158
TCGA-24-1435-01A-01W-0549-09	3.13158
TCGA-04-1360-01A-01W-0492-08	3.44737
TCGA-24-2036-01A-01W-0722-08	1.60526
TCGA-25-2409-01A-01W-0799-08	0.947368
TCGA-24-1551-01A-01W-0551-08	1.39474
TCGA-61-1736-01B-01W-0722-08	1.21053
TCGA-09-1673-01A-01W-0633-09	1.39474
TCGA-23-1809-01A-01W-0633-09	1.5
TCGA-29-1761-01A-01W-0633-09	4.97368
TCGA-30-1857-01A-02W-0639-09	2.89474
TCGA-09-2055-01B-01W-0799-08	2.65789
TCGA-24-2033-01A-01W-0722-08	3.34211
TCGA-04-1346-01A-01W-0486-08	1.68421
TCGA-13-0807-01B-02W-0420-08	5.63158
TCGA-13-0883-01A-02W-0420-08	0.868421
TCGA-42-2582-01A-01D-1526-09	2.76316
TCGA-30-1891-01A-01W-0699-08	2.18421
TCGA-24-2030-01A-01W-0722-08	1.78947
TCGA-20-1686-01A-01W-0633-09	2.42105
TCGA-24-1845-01A-01W-0639-09	4.26316
TCGA-13-1482-01A-01W-0549-09	2
TCGA-13-0795-01A-01W-0371-08	2.13158
TCGA-25-1321-01A-01W-0492-08	1.13158
TCGA-29-1764-01A-01W-0633-09	2.55263
TCGA-04-1341-01A-01W-0486-08	0.815789
TCGA-61-1722-01A-01D-1556-09	1.97368
TCGA-23-2079-01A-01W-0722-08	1.76316
TCGA-09-2056-01B-01W-0722-08	2.60526
TCGA-59-2355-01A-01W-0799-08	0.842105
TCGA-5X-AA5U-01A-11D-A403-09	1.44737
TCGA-24-1428-01A-01W-0549-09	2.55263
TCGA-13-1481-01A-01W-0549-09	4
TCGA-61-2610-02A-01W-1092-09	2.55263
TCGA-13-0904-01A-02W-0420-08	1.34211
TCGA-13-0723-01A-02W-0371-08	2.02632
TCGA-13-0885-01A-02W-0420-08	5.26316
TCGA-24-1417-01A-01W-0549-09	2.97368
TCGA-04-1369-01A-02D-1526-09	2.5
TCGA-25-2397-01A-01D-0704-01	2.15789
TCGA-25-2042-01A-01W-0799-08	2.42105
TCGA-13-2060-01A-01W-0799-08	1.57895
TCGA-09-2050-01A-01W-0799-08	3.68421
TCGA-13-0791-01A-01W-0371-08	2.76316
TCGA-61-1727-01A-01W-0639-09	3.36842
TCGA-24-1467-01A-01D-0472-01	0.210526
TCGA-29-1702-01A-01W-0633-09	1.68421
TCGA-61-1919-01A-01W-0699-08	1.26316
TCGA-29-1785-01A-01W-0633-09	2.34211
TCGA-61-1995-01A-01W-0722-08	0.842105
TCGA-23-1110-01A-01D-0428-01	4.10526
TCGA-13-0803-01A-01W-0371-08	0.710526
TCGA-24-2271-01A-01W-0799-08	1.02632
TCGA-30-1855-01A-01W-0639-09	3.21053
TCGA-29-1688-01A-01W-0633-09	1.42105
TCGA-13-1491-01A-01W-0549-09	1.5
TCGA-29-1696-01A-01W-0633-09	1.92105
TCGA-29-2434-01A-01D-1526-09	3.84211
TCGA-24-0982-01A-01W-0486-08	1.71053
TCGA-61-1734-01B-01W-0722-08	10.5789
TCGA-25-2399-01A-01W-0799-08	1.39474
TCGA-09-1670-01A-01W-0633-09	0.947368
TCGA-23-2645-01A-01W-1091-09	4
TCGA-24-1846-01A-01W-0639-09	3.21053
TCGA-23-2084-01A-02W-0722-08	3.97368
TCGA-24-1104-01A-01W-0488-09	2.18421
TCGA-04-1648-01A-01W-0639-09	1.21053
TCGA-24-1464-01A-01W-0549-09	1.78947
TCGA-25-1326-01A-01W-0492-08	5.18421
TCGA-29-1784-01A-02W-0633-09	2.97368
TCGA-04-1342-01A-01W-0486-08	2.92105
TCGA-59-2352-01A-01W-0799-08	2.89474
TCGA-36-2543-01A-01D-1526-09	2.05263
TCGA-29-1694-01A-01W-0633-09	1.18421
TCGA-10-0934-01A-02D-0399-01	0.684211
TCGA-13-0903-01A-01W-0420-08	4.26316
TCGA-13-0714-01A-01W-0371-08	0.157895
TCGA-30-1856-01A-01W-0639-09	1.97368
TCGA-23-1030-01A-02W-0486-08	1.26316
TCGA-13-0911-01A-01W-0420-08	0.315789
TCGA-10-0928-01A-02W-0420-08	0.394737
TCGA-13-1499-01A-01W-0549-09	2.63158
TCGA-13-1483-01A-01W-0549-09	2.31579
TCGA-25-1316-01A-01W-0494-09	0.789474
TCGA-29-1693-01A-01W-0633-09	3.10526
TCGA-13-1488-01A-01W-0549-09	4.28947
TCGA-10-0927-01A-02W-0420-08	0.631579
TCGA-29-1691-01A-01W-0633-09	5.02632
TCGA-29-1778-01A-01W-0639-09	1.31579
TCGA-24-1552-01A-01W-0551-08	1.68421
TCGA-29-1781-01A-01W-0633-09	2.94737
TCGA-25-2396-01A-01D-0704-01	0.710526
TCGA-23-2649-01A-01D-1526-09	4.02632
TCGA-20-1685-01A-01W-0633-09	2.18421
TCGA-20-0990-01A-01W-0486-08	2.60526
TCGA-31-1959-01A-01W-0699-08	2
TCGA-61-2087-01A-01W-0722-08	2.57895
TCGA-13-0887-01A-01W-0420-08	3.42105
TCGA-04-1649-01A-01W-0639-09	1.89474
TCGA-61-1730-01A-01W-0639-09	1.42105
TCGA-04-1367-01A-01W-0492-08	3.52632
TCGA-59-A5PD-01A-11D-A403-09	6.52632
TCGA-23-1116-01A-01W-0486-08	3.15789
TCGA-61-1895-01A-01W-0639-09	1.60526
TCGA-24-1418-01A-01W-0549-09	1.34211
TCGA-61-2101-01A-01W-0722-08	1.39474
TCGA-09-0366-01A-01W-0371-08	1.60526
TCGA-25-2393-01A-01W-0799-08	2.42105
TCGA-13-0919-01A-01W-0420-08	0.236842
TCGA-13-0897-01A-01W-0420-08	1.76316
TCGA-29-1769-01A-01W-0639-09	2.39474
TCGA-24-1427-01A-01W-0549-09	2.02632
TCGA-23-2072-01A-01W-0722-08	1.65789
TCGA-57-1993-01A-01W-0699-08	2.10526
TCGA-24-2281-01A-01W-0799-08	1.60526
TCGA-61-1737-01A-01W-0639-09	2.39474
TCGA-61-1914-01A-01W-0639-09	2.65789
TCGA-13-0910-01A-01W-0420-08	1.31579
TCGA-61-1901-01A-01W-0639-09	1.60526
TCGA-13-0765-01A-01W-0372-09	1.02632
TCGA-36-2532-01A-01D-1526-09	1.47368
TCGA-61-2102-01A-01W-0722-08	2.13158
TCGA-57-1586-01A-02W-0633-09	0.315789
TCGA-24-1430-01A-01W-0545-08	1.23684
TCGA-13-0797-01A-01W-0371-08	0.552632
TCGA-24-2288-01A-01W-0799-08	3.26316
TCGA-09-2045-01A-01W-0799-08	1.39474
TCGA-13-0757-01A-01D-0356-01	2.63158
TCGA-61-1913-01A-01W-0639-09	1.76316
TCGA-25-2401-01A-01W-0799-08	2.42105
TCGA-23-1124-01A-01W-0486-08	4.52632
TCGA-13-0920-01A-01W-0420-08	6.13158
TCGA-13-1485-01A-02W-0545-08	0.263158
TCGA-24-1565-01A-01W-0551-08	1.21053
TCGA-42-2593-01A-01D-1764-09	1.36842
TCGA-29-2431-01A-01D-1526-09	1.07895
TCGA-23-1031-01A-01W-0486-08	3.28947
TCGA-13-1411-01A-01W-0492-08	1.55263
TCGA-30-1853-01A-02W-0699-08	1.44737
TCGA-30-1718-01A-01W-0633-09	3.36842
TCGA-61-1904-01A-01W-0639-09	2.94737
TCGA-13-0755-01A-01W-0371-08	3.28947
TCGA-42-2588-01A-01D-1526-09	1.15789
TCGA-61-2092-01A-01W-0722-08	1.63158
TCGA-36-2552-01A-01D-1526-09	2
TCGA-13-2059-01A-01D-1526-09	2.39474
TCGA-13-0912-01A-01W-0420-08	1.18421
TCGA-13-2071-01A-02D-1526-09	1.73684
TCGA-23-1118-01A-01W-0486-08	2.23684
TCGA-13-0924-01A-01W-0420-08	0.789474
TCGA-25-2398-01A-01D-0704-01	1.84211
TCGA-24-1550-01A-01W-0551-08	1.84211
TCGA-61-1725-01A-01W-0639-09	1.86842
TCGA-09-0365-01A-02W-0371-08	1.73684
TCGA-13-0720-01A-01W-0371-08	0.184211
TCGA-29-1699-01A-01W-0633-09	2.18421
TCGA-36-2547-01A-01D-1526-09	4.73684
TCGA-61-1903-01A-01W-0639-09	1.89474
TCGA-13-0886-01A-01W-0420-08	1.10526
TCGA-29-1762-01A-01W-0633-09	2.02632
TCGA-29-1701-01A-01W-0633-09	1.47368
TCGA-36-2539-01A-01D-1526-09	2.10526
TCGA-29-1703-01A-01W-0633-09	2.44737
TCGA-24-1436-01A-01W-0549-09	2.26316
TCGA-24-1603-01A-01W-0551-08	0.868421
TCGA-29-1763-01A-02W-0633-09	3.5
TCGA-23-2081-01A-01W-0722-08	2
TCGA-24-0966-01A-01W-0420-08	0.447368
TCGA-13-1404-01A-01W-0494-09	1.97368
TCGA-29-1705-01A-01W-0633-09	1.5
TCGA-13-1496-01A-01W-0545-08	2.15789
TCGA-61-1900-01A-01W-0639-09	2.89474
TCGA-29-1711-01A-01W-0633-09	2.10526
TCGA-61-1907-01A-01W-0639-09	3.42105
TCGA-24-1426-01A-01W-0549-09	2.44737
TCGA-3P-A9WA-01A-11D-A403-09	5.18421
TCGA-25-1315-01A-01W-0494-09	1.94737
TCGA-61-2111-01A-01W-0722-08	1.31579
TCGA-24-1470-01A-01W-0553-09	0.657895
TCGA-61-1915-01A-01W-0639-09	2.84211
TCGA-04-1655-01A-01W-0633-09	1.65789
TCGA-13-0805-01A-01W-0371-08	0.710526
TCGA-20-1687-01A-01W-0633-09	2.47368
TCGA-42-2587-01A-01D-1526-09	4.18421
TCGA-04-1362-01A-01W-0492-08	2.21053
TCGA-61-2109-01A-01W-0722-08	2.28947
TCGA-61-1741-01A-02W-0639-09	1.15789
TCGA-13-1484-01A-01W-0545-08	1.21053
TCGA-24-2298-01A-01W-0799-08	4.39474
TCGA-24-0975-01B-02W-0486-08	2.13158
TCGA-13-0890-01A-01W-0420-08	2.44737
TCGA-13-1509-01A-01W-0549-09	3.05263
TCGA-13-0916-01A-01W-0420-08	1
TCGA-13-0804-01A-01W-0372-09	1.26316
TCGA-13-0768-01A-01W-0371-08	0.263158
TCGA-24-2035-01A-01W-0722-08	3.07895
TCGA-23-1027-01A-02W-0486-08	1.5
TCGA-24-1416-01A-01W-0549-09	0.631579
TCGA-61-1740-01A-01W-0639-09	5.86842

## Sheet: Table S4 DEGs
Table S3 Differece analysis in OC patients between the high- and low-TMB groups
gene	baseMean	log2FoldChange	lfcSE	stat	pvalue	padj	logFC
MUC6	475.212	2.12257	0.269969	7.86228	3.77e-15	7.11e-11	2.12257
GALNT9	104.592	1.70984	0.229436	7.45239	9.17e-14	8.64e-10	1.70984
ERICH3	85.2494	1.98631	0.268927	7.38606	1.51e-13	9.51e-10	1.98631
FCRL6	118.439	1.52854	0.209311	7.30274	2.82e-13	1.33e-09	1.52854
CDHR4	185.33	2.08703	0.297863	7.00666	2.44e-12	9.2e-09	2.08703
OVGP1	1828.44	-1.99187	0.288401	-6.9066	4.96e-12	1.56e-08	1.99187
TPPP3	2169.95	1.19786	0.185334	6.46328	1.02e-10	2.76e-07	1.19786
CDHR3	271.756	1.24336	0.193656	6.42047	1.36e-10	3.2e-07	1.24336
TNNT2	538.543	1.5116	0.237467	6.3655	1.95e-10	4.08e-07	1.5116
TRAF5	1252.75	0.597222	0.0957417	6.23785	4.44e-10	7.69e-07	0.597222
IL5RA	123.22	1.64014	0.263025	6.23569	4.5e-10	7.69e-07	1.64014
DRD4	352.942	0.989468	0.159014	6.22252	4.89e-10	7.69e-07	0.989468
OR1N1	13.187	-2.5756	0.417056	-6.17567	6.59e-10	9.56e-07	2.5756
GNAO1	729.556	1.27703	0.208561	6.12305	9.18e-10	1.2e-06	1.27703
CFAP73	218.33	1.29827	0.212263	6.11635	9.57e-10	1.2e-06	1.29827
UPK2	185.138	-1.32773	0.21854	-6.07547	1.24e-09	1.46e-06	1.32773
DTHD1	46.6315	1.62732	0.269202	6.04499	1.49e-09	1.66e-06	1.62732
SNTN	86.306	1.63855	0.272348	6.01639	1.78e-09	1.87e-06	1.63855
SOX2	455.289	-2.01772	0.337785	-5.97337	2.32e-09	2.29e-06	2.01772
CFAP157	594.76	0.898988	0.150687	5.96591	2.43e-09	2.29e-06	0.898988
CYP17A1	288.235	1.33063	0.223387	5.95661	2.58e-09	2.31e-06	1.33063
DOCK5	1102.11	0.677318	0.114967	5.89143	3.83e-09	3.28e-06	0.677318
AGR3	418.503	1.48197	0.256147	5.78562	7.22e-09	5.92e-06	1.48197
ANKDD1B	27.9326	0.986699	0.170918	5.77292	7.79e-09	6.12e-06	0.986699
KNCN	13.7508	2.00923	0.34983	5.74346	9.28e-09	7e-06	2.00923
MUC12	53.7564	1.35011	0.235694	5.72823	1.01e-08	7.36e-06	1.35011
GAS2L2	85.2268	1.41513	0.247899	5.7085	1.14e-08	7.92e-06	1.41513
KLHL34	6.0113	-1.67666	0.293991	-5.7031	1.18e-08	7.92e-06	1.67666
AMY1B	50.4038	-1.60104	0.281761	-5.68226	1.33e-08	8.6e-06	1.60104
SERPINA6	31.7606	2.04843	0.360811	5.67729	1.37e-08	8.6e-06	2.04843
DUOX1	623.071	0.949618	0.167584	5.66651	1.46e-08	8.86e-06	0.949618
CNGA4	40.3168	1.31191	0.231793	5.65982	1.52e-08	8.93e-06	1.31191
MBD3L1	9.43587	1.33742	0.236649	5.6515	1.59e-08	9.09e-06	1.33742
SCGB1D1	214.263	-1.68932	0.300138	-5.62849	1.82e-08	9.79e-06	1.68932
CCDC17	228.75	0.976988	0.173701	5.62454	1.86e-08	9.79e-06	0.976988
TCTE1	59.5959	1.43608	0.255367	5.62362	1.87e-08	9.79e-06	1.43608
LMNTD1	19.7596	1.82668	0.325178	5.61748	1.94e-08	9.87e-06	1.82668
NKX6-2	9.94604	-1.73635	0.309887	-5.60315	2.1e-08	1.04e-05	1.73635
FRY	824.408	0.626172	0.112346	5.57362	2.49e-08	1.18e-05	0.626172
LIPC	89.654	0.908674	0.163611	5.55388	2.79e-08	1.28e-05	0.908674
DCDC2B	59.987	0.828265	0.149638	5.53511	3.11e-08	1.4e-05	0.828265
PIGR	1772.79	1.73826	0.314985	5.51853	3.42e-08	1.48e-05	1.73826
ABI3BP	1197.52	1.12111	0.203231	5.51645	3.46e-08	1.48e-05	1.12111
PTPRQ	127.261	1.42142	0.258033	5.50869	3.62e-08	1.51e-05	1.42142
KY	56.8893	1.08155	0.197477	5.47685	4.33e-08	1.74e-05	1.08155
C22orf15	41.785	0.981963	0.180962	5.42635	5.75e-08	2.26e-05	0.981963
KCNRG	37.5299	0.896688	0.165565	5.41591	6.1e-08	2.35e-05	0.896688
PAGE2B	12.4216	-2.01162	0.372548	-5.39962	6.68e-08	2.52e-05	2.01162
DNAH10	177.741	0.854914	0.158528	5.39283	6.94e-08	2.56e-05	0.854914
DLEC1	246.961	1.01468	0.189026	5.36794	7.96e-08	2.89e-05	1.01468
SAXO2	195.551	0.888885	0.166098	5.35157	8.72e-08	3.04e-05	0.888885
FAM183A	366.228	1.32553	0.2479	5.34702	8.94e-08	3.07e-05	1.32553
CRISP3	305.373	1.71466	0.323242	5.30458	1.13e-07	3.8e-05	1.71466
CRYGN	105.788	0.962601	0.182229	5.28237	1.28e-07	4.22e-05	0.962601
KRT9	6.89562	-1.31764	0.2497	-5.27689	1.31e-07	4.27e-05	1.31764
DCD	1.52064	-2.57976	0.489342	-5.2719	1.35e-07	4.31e-05	2.57976
RSPH1	628.79	0.873906	0.166113	5.2609	1.43e-07	4.5e-05	0.873906
INSL6	6.34478	-1.7464	0.333257	-5.24039	1.6e-07	4.87e-05	1.7464
ACTN2	39.0271	1.06277	0.202783	5.24094	1.6e-07	4.87e-05	1.06277
SPATA18	505.593	1.10784	0.21168	5.23356	1.66e-07	4.98e-05	1.10784
PTPRR	144.186	1.2017	0.229894	5.22721	1.72e-07	5.03e-05	1.2017
DMRTA2	9.55456	-1.306	0.250072	-5.22251	1.77e-07	5.03e-05	1.306
FAM216B	135.596	1.89434	0.362819	5.22117	1.78e-07	5.03e-05	1.89434
CATSPERD	26.861	1.46884	0.28138	5.22012	1.79e-07	5.03e-05	1.46884
DRC3	451.446	0.678136	0.131044	5.17486	2.28e-07	6.14e-05	0.678136
ECT2L	30.9808	0.892775	0.172687	5.1699	2.34e-07	6.22e-05	0.892775
PTPRT	380.474	1.69203	0.328463	5.15136	2.59e-07	6.77e-05	1.69203
ALDH1A2	1479.9	1.39647	0.271702	5.13972	2.75e-07	7.11e-05	1.39647
KIAA2012	39.4414	1.06692	0.207827	5.13369	2.84e-07	7.22e-05	1.06692
PRMT8	14.8999	1.2772	0.248891	5.13159	2.87e-07	7.22e-05	1.2772
CFAP161	63.9691	1.06213	0.207139	5.12762	2.93e-07	7.28e-05	1.06213
MAP3K19	83.3474	1.52331	0.298366	5.10551	3.3e-07	7.98e-05	1.52331
C11orf16	61.5366	1.36257	0.266895	5.10527	3.3e-07	7.98e-05	1.36257
CROCC2	97.195	1.39929	0.275565	5.07791	3.82e-07	9.11e-05	1.39929
FAM78B	141.461	0.739832	0.145995	5.06753	4.03e-07	9.5e-05	0.739832
ADH6	28.3415	0.894831	0.176784	5.06171	4.16e-07	9.67e-05	0.894831
RGR	5.31389	-1.93093	0.381703	-5.05873	4.22e-07	9.7e-05	1.93093
TEKT4	67.6325	1.28103	0.253385	5.05569	4.29e-07	9.74e-05	1.28103
APOBEC4	41.5157	1.70844	0.340668	5.01496	5.3e-07	0.000117999	1.70844
CCDC65	332.384	0.710827	0.141842	5.0114	5.4e-07	0.000117999	0.710827
DNAH9	187.007	1.22176	0.243801	5.01131	5.41e-07	0.000117999	1.22176
CARD11	978.525	0.837781	0.167224	5.00994	5.44e-07	0.000117999	0.837781
DUOXA2	9.44132	1.12659	0.225488	4.99625	5.85e-07	0.00012475	1.12659
FAM181B	190.168	1.07327	0.214941	4.99331	5.94e-07	0.00012475	1.07327
CLDN15	815.457	0.637191	0.127625	4.99268	5.95e-07	0.00012475	0.637191
SORBS2	1138.2	0.662429	0.133506	4.96179	6.98e-07	0.000144723	0.662429
DNAAF1	253.238	1.01026	0.204982	4.92853	8.29e-07	0.000169801	1.01026
PTPRH	135.645	0.990804	0.202074	4.90318	9.43e-07	0.000191183	0.990804
DAB1	89.3268	1.11009	0.226675	4.89727	9.72e-07	0.000194925	1.11009
PROK2	114.45	-1.46345	0.299017	-4.89421	9.87e-07	0.0001959	1.46345
TMEM190	81.2678	1.11804	0.22887	4.88506	1.03e-06	0.000200982	1.11804
TF	76.5053	0.969901	0.198823	4.87821	1.07e-06	0.00020597	0.969901
TOGARAM2	148.055	0.973402	0.199783	4.87228	1.1e-06	0.000210102	0.973402
GIPR	56.6706	0.79152	0.162684	4.8654	1.14e-06	0.000215374	0.79152
IGSF23	99.5283	-1.12745	0.232441	-4.85049	1.23e-06	0.000229916	1.12745
GJC1	385.446	-0.698256	0.145543	-4.7976	1.61e-06	0.000291126	0.698256
ASTN1	542.494	1.17533	0.245281	4.79176	1.65e-06	0.000296882	1.17533
GSTT2B	162.477	-0.858987	0.179465	-4.78637	1.7e-06	0.000302083	0.858987
SPATA46	13.0824	0.860493	0.179899	4.7832	1.73e-06	0.00030402	0.860493
C2orf50	170.332	0.808893	0.169585	4.76985	1.84e-06	0.000318921	0.808893
C10orf95	246.387	0.609239	0.12797	4.7608	1.93e-06	0.000330522	0.609239
MAS1	14.2139	1.33015	0.279905	4.75214	2.01e-06	0.000338846	1.33015
SRRM3	223.803	0.856556	0.180994	4.7325	2.22e-06	0.000370043	0.856556
COLCA2	283.006	0.769334	0.162689	4.72885	2.26e-06	0.00037345	0.769334
CSPG5	666.183	-0.681268	0.144363	-4.71912	2.37e-06	0.000388359	0.681268
WDR38	334.197	1.21097	0.256888	4.71401	2.43e-06	0.00039143	1.21097
PAGE5	4.78579	-2.17989	0.463025	-4.70793	2.5e-06	0.000399862	2.17989
VWA3A	418.551	1.1975	0.255005	4.69598	2.65e-06	0.00042041	1.1975
SLC34A3	47.0651	0.914426	0.194946	4.69065	2.72e-06	0.000427907	0.914426
SIX3	287.984	-1.68817	0.360909	-4.67756	2.9e-06	0.000452383	1.68817
SRD5A2	72.0194	1.35282	0.289509	4.67281	2.97e-06	0.000459181	1.35282
WDR86	681.864	0.80849	0.173088	4.67098	3e-06	0.000459522	0.80849
SCGB1D4	24.1128	-1.78295	0.382013	-4.66726	3.05e-06	0.00046415	1.78295
PPP1R32	230.095	0.712682	0.152916	4.6606	3.15e-06	0.000472602	0.712682
TMEM110-MUSTN1	47.8879	0.581717	0.124825	4.66025	3.16e-06	0.000472602	0.581717
C1QTNF12	223.191	-0.806183	0.173097	-4.65741	3.2e-06	0.000475411	0.806183
ARHGEF26	284.649	-0.58576	0.12605	-4.64705	3.37e-06	0.000496004	0.58576
LRRC46	343.998	0.816055	0.175709	4.64436	3.41e-06	0.000498599	0.816055
CLGN	1628.91	-0.842046	0.182722	-4.60834	4.06e-06	0.000584203	0.842046
KCNA5	45.0256	-0.975511	0.212164	-4.5979	4.27e-06	0.000604303	0.975511
TDGF1	55.4252	0.990362	0.215456	4.59659	4.29e-06	0.000604303	0.990362
FAM92B	79.5174	1.30446	0.283946	4.59406	4.35e-06	0.000607126	1.30446
TNFSF18	16.6514	-0.770259	0.167811	-4.59003	4.43e-06	0.000614417	0.770259
MAMDC4	626.012	0.684181	0.149361	4.58073	4.63e-06	0.000637719	0.684181
AGBL2	200.498	0.608347	0.133361	4.56165	5.08e-06	0.000693437	0.608347
LRRC71	74.5847	1.0788	0.236686	4.55793	5.17e-06	0.000700755	1.0788
C4orf47	170.055	0.613671	0.134858	4.55051	5.35e-06	0.000720734	0.613671
SEC14L5	56.5637	0.852545	0.187531	4.54615	5.46e-06	0.000730615	0.852545
TM4SF4	31.3367	1.23539	0.272387	4.53541	5.75e-06	0.00076339	1.23539
PRKCG	201.251	1.14538	0.25344	4.51933	6.2e-06	0.000799966	1.14538
CACNG6	49.0507	1.42682	0.31585	4.5174	6.26e-06	0.000799966	1.42682
ADCYAP1	26.1804	1.24967	0.276673	4.51676	6.28e-06	0.000799966	1.24967
DNAH3	293.602	0.684985	0.152114	4.50309	6.7e-06	0.000841835	0.684985
TUBA4B	154.661	1.29154	0.287167	4.49754	6.87e-06	0.000858382	1.29154
PADI1	22.3621	1.35155	0.301614	4.48107	7.43e-06	0.000921288	1.35155
CPA5	21.456	-0.837694	0.187114	-4.47691	7.57e-06	0.000933274	0.837694
ZMYND10	863.636	0.901955	0.201707	4.4716	7.76e-06	0.000950542	0.901955
VWA5B1	36.8828	1.31472	0.29516	4.45425	8.42e-06	0.00100915	1.31472
TMEM151A	108.184	1.15277	0.2588	4.45429	8.42e-06	0.00100915	1.15277
MESP2	140.014	-0.79816	0.179286	-4.45187	8.51e-06	0.00100948	0.79816
TTC16	133.617	0.716294	0.161505	4.43512	9.2e-06	0.00107767	0.716294
AKAP14	47.9812	1.10773	0.251092	4.41167	1.03e-05	0.00117215	1.10773
RBFOX3	23.1567	-0.914979	0.207837	-4.4024	1.07e-05	0.00121459	0.914979
ANKUB1	15.4651	1.14737	0.260685	4.40136	1.08e-05	0.00121459	1.14737
KLK2	6.50255	1.05435	0.239846	4.39595	1.1e-05	0.00121584	1.05435
TTLL10	165.385	0.772798	0.175803	4.39581	1.1e-05	0.00121584	0.772798
MAGEB2	7.29409	-2.47931	0.564295	-4.39364	1.11e-05	0.00121584	2.47931
FAM221B	10.3867	0.8342	0.190146	4.38715	1.15e-05	0.00124447	0.8342
BICDL1	1173.71	0.583955	0.133204	4.38393	1.17e-05	0.00125585	0.583955
VWA3B	160.958	0.984338	0.224683	4.38101	1.18e-05	0.00126556	0.984338
C9orf135	105.166	1.03726	0.237436	4.36859	1.25e-05	0.00131847	1.03726
PRR29	277.746	0.790219	0.180895	4.36838	1.25e-05	0.00131847	0.790219
FCRLA	23.0646	-0.944348	0.216984	-4.35215	1.35e-05	0.00139662	0.944348
MS4A8	110.53	1.3576	0.312098	4.34991	1.36e-05	0.00140323	1.3576
SRRM4	11.5297	1.3132	0.30226	4.3446	1.4e-05	0.00142979	1.3132
DAW1	99.9508	1.17658	0.27104	4.341	1.42e-05	0.00143347	1.17658
MYH7B	278.708	0.583453	0.134421	4.34049	1.42e-05	0.00143347	0.583453
FLG	205.582	-1.27765	0.29445	-4.33911	1.43e-05	0.00143478	1.27765
SOX21	16.5615	-1.44222	0.33293	-4.33189	1.48e-05	0.0014748	1.44222
HOXD11	13.481	-1.15174	0.266211	-4.32641	1.52e-05	0.00149184	1.15174
FAM47E	168.11	0.585601	0.135422	4.32426	1.53e-05	0.00149513	0.585601
MROH9	17.0053	1.12974	0.261513	4.32	1.56e-05	0.00150871	1.12974
KRT74	4.70072	1.28829	0.298543	4.31525	1.59e-05	0.00153101	1.28829
STPG4	16.8319	-1.06262	0.246299	-4.31434	1.6e-05	0.00153101	1.06262
PTRH1	44.5587	0.621514	0.14409	4.31338	1.61e-05	0.00153101	0.621514
DNAJC12	150.579	0.754097	0.175126	4.30602	1.66e-05	0.00156965	0.754097
SPAG8	251.684	0.6617	0.153682	4.30565	1.66e-05	0.00156965	0.6617
C10orf67	50.2837	0.845343	0.196572	4.30043	1.7e-05	0.00159119	0.845343
TMEM212	17.6791	1.4953	0.347802	4.29929	1.71e-05	0.00159147	1.4953
CFAP77	155.003	1.22718	0.28586	4.29296	1.76e-05	0.00162957	1.22718
SMPD3	224.603	0.66012	0.153956	4.28772	1.81e-05	0.00166033	0.66012
TMEM37	613.6	0.641599	0.149809	4.28279	1.85e-05	0.0016893	0.641599
HHLA2	30.2968	1.03741	0.242459	4.27868	1.88e-05	0.00171248	1.03741
ISL1	24.1171	-1.3065	0.30564	-4.27465	1.91e-05	0.00172988	1.3065
APOBEC3A	99.5414	-0.762076	0.178726	-4.26392	2.01e-05	0.0017891	0.762076
MAGEB4	1.27261	-2.33983	0.549693	-4.25661	2.08e-05	0.00183722	2.33983
LCNL1	150.916	1.06642	0.250648	4.25464	2.09e-05	0.00184482	1.06642
C2orf73	46.0405	0.907886	0.213652	4.24936	2.14e-05	0.00188007	0.907886
DPP6	397.855	1.18525	0.279496	4.24066	2.23e-05	0.00193641	1.18525
CD164L2	197.488	0.755374	0.178561	4.23033	2.33e-05	0.00199707	0.755374
ADCY8	515.179	1.55445	0.367515	4.22963	2.34e-05	0.00199707	1.55445
WDR63	98.7274	0.934272	0.220995	4.22758	2.36e-05	0.0020063	0.934272
C1QTNF8	1.2539	1.95793	0.463462	4.22459	2.39e-05	0.00201652	1.95793
AVPR2	190.422	0.916406	0.216931	4.22441	2.4e-05	0.00201652	0.916406
LRRC18	11.5563	1.37387	0.326349	4.20982	2.56e-05	0.00212355	1.37387
GFY	10.874	-1.22453	0.291067	-4.20704	2.59e-05	0.00212355	1.22453
SSX1	24.6648	1.72149	0.409696	4.20188	2.65e-05	0.00215388	1.72149
SCN4B	199.303	0.591913	0.140878	4.20161	2.65e-05	0.00215388	0.591913
MYCBPAP	100.619	0.698775	0.166424	4.19876	2.68e-05	0.00217183	0.698775
COX8C	26.6728	-1.20715	0.28772	-4.19556	2.72e-05	0.00219331	1.20715
CNNM1	63.388	0.93715	0.223423	4.19452	2.73e-05	0.00219403	0.93715
CLEC4M	28.3931	1.22826	0.29318	4.18943	2.8e-05	0.00223425	1.22826
NPPB	4.69761	1.23025	0.293789	4.18754	2.82e-05	0.00224278	1.23025
CRB2	2094.15	0.693172	0.165567	4.18665	2.83e-05	0.00224278	0.693172
C20orf85	536.87	1.49381	0.357207	4.18193	2.89e-05	0.00228033	1.49381
CCDC78	494.384	0.725235	0.173508	4.17984	2.92e-05	0.0022918	0.725235
ACSS3	930.708	0.585346	0.140653	4.16162	3.16e-05	0.00246205	0.585346
VAX1	1.3303	-1.69186	0.407231	-4.15455	3.26e-05	0.00249098	1.69186
ENKUR	295.761	0.892901	0.214935	4.15428	3.26e-05	0.00249098	0.892901
FAM71F1	8.81819	-0.910586	0.219304	-4.15216	3.29e-05	0.00250397	0.910586
CACNG7	2.13946	-1.31987	0.31802	-4.15026	3.32e-05	0.00251469	1.31987
GRIFIN	3.18133	0.957695	0.231158	4.14303	3.43e-05	0.00255087	0.957695
TPPP	612.288	0.729427	0.176086	4.14244	3.44e-05	0.00255087	0.729427
DRC7	156.388	0.878473	0.21237	4.13652	3.53e-05	0.00259706	0.878473
MMP28	265.872	0.748687	0.181648	4.12164	3.76e-05	0.00272002	0.748687
IQSEC3	1655.7	0.694402	0.168559	4.11964	3.79e-05	0.00272002	0.694402
CCDC60	66.8956	1.29445	0.314215	4.11962	3.8e-05	0.00272002	1.29445
KCNC2	1.97854	1.75728	0.427347	4.11205	3.92e-05	0.00277973	1.75728
RIIAD1	48.2171	1.11624	0.271701	4.10835	3.98e-05	0.0028141	1.11624
SNAP25	411.766	0.827057	0.201643	4.10158	4.1e-05	0.00287619	0.827057
GOLGA7B	114.372	0.649209	0.158513	4.09563	4.21e-05	0.0029073	0.649209
CATIP	96.0505	0.772074	0.18858	4.09414	4.24e-05	0.0029073	0.772074
DUOXA1	101.569	0.784019	0.191804	4.08761	4.36e-05	0.00296665	0.784019
SCUBE2	344.925	-0.668165	0.16356	-4.08513	4.41e-05	0.00298782	0.668165
ARMC4	133.522	0.821625	0.201325	4.08108	4.48e-05	0.00302937	0.821625
GRIA4	25.2096	-0.981929	0.240974	-4.07483	4.6e-05	0.00309882	0.981929
NEU4	210.547	0.757372	0.186499	4.061	4.89e-05	0.0032441	0.757372
DYNLRB2	52.351	0.797723	0.19656	4.05842	4.94e-05	0.00325717	0.797723
NPR3	810.589	-0.78549	0.193535	-4.05865	4.94e-05	0.00325717	0.78549
NUP210L	25.1204	-0.672838	0.165963	-4.05415	5.03e-05	0.00328277	0.672838
SPRR1A	5.17555	-1.68167	0.4153	-4.0493	5.14e-05	0.0033286	1.68167
ANXA8	85.6298	1.01465	0.25057	4.04937	5.14e-05	0.0033286	1.01465
KCNJ15	90.4598	0.748734	0.185129	4.04438	5.25e-05	0.00336452	0.748734
APOB	11.3084	0.969943	0.240002	4.0414	5.31e-05	0.00337974	0.969943
GLB1L3	10.5592	-1.02852	0.254582	-4.04005	5.34e-05	0.00338122	1.02852
CFAP43	375.225	0.661486	0.164139	4.03004	5.58e-05	0.00351673	0.661486
OPRM1	2.43923	-1.61404	0.400795	-4.0271	5.65e-05	0.00353715	1.61404
SYP	194.682	-0.650162	0.161516	-4.02538	5.69e-05	0.00353715	0.650162
ZDHHC11	305.93	0.728513	0.181037	4.02412	5.72e-05	0.00353715	0.728513
C1orf87	65.0367	1.19083	0.296211	4.0202	5.81e-05	0.0035482	1.19083
DNAI1	196.401	0.942592	0.234652	4.01698	5.89e-05	0.00358543	0.942592
NAT2	7.45006	-0.965522	0.241127	-4.00421	6.22e-05	0.00372463	0.965522
SIX2	211.463	-0.913222	0.229352	-3.98175	6.84e-05	0.0040308	0.913222
SLC7A2	2268.43	0.80722	0.202968	3.97708	6.98e-05	0.00407267	0.80722
LIPJ	9.79131	0.73256	0.184403	3.9726	7.11e-05	0.0041372	0.73256
PYDC1	7.88061	-1.29401	0.326092	-3.96825	7.24e-05	0.00418763	1.29401
ABHD12B	67.2328	0.614482	0.155068	3.96266	7.41e-05	0.00427378	0.614482
DUSP4	870.352	0.640781	0.162005	3.95532	7.64e-05	0.00436707	0.640781
TTLL9	182.548	0.697075	0.176332	3.9532	7.71e-05	0.0043739	0.697075
SH3TC2	49.3407	0.703837	0.17805	3.95304	7.72e-05	0.0043739	0.703837
FAM189A2	348.846	0.617984	0.156398	3.95134	7.77e-05	0.00438709	0.617984
CFH	2746.77	0.582547	0.147607	3.94661	7.93e-05	0.0044613	0.582547
VSX1	8.25234	1.16784	0.296479	3.93903	8.18e-05	0.00459087	1.16784
C1orf158	144.56	1.13682	0.288716	3.93751	8.23e-05	0.00459934	1.13682
TMEM236	13.6751	-0.598261	0.152197	-3.93085	8.46e-05	0.00470806	0.598261
CAPSL	245.253	1.11054	0.282892	3.92566	8.65e-05	0.00479648	1.11054
CYP4A11	87.0182	-1.04055	0.265361	-3.92126	8.81e-05	0.00481678	1.04055
SCGB2A2	39.4953	-1.33239	0.339836	-3.92068	8.83e-05	0.00481678	1.33239
C5orf49	481.339	0.811081	0.206886	3.92043	8.84e-05	0.00481678	0.811081
CFAP100	160.173	0.962406	0.245724	3.91661	8.98e-05	0.00484045	0.962406
LRP1B	109.757	0.859389	0.219951	3.90719	9.34e-05	0.00497352	0.859389
KCNH5	9.60769	-1.39727	0.357768	-3.90553	9.4e-05	0.004989	1.39727
PRSS41	12.5113	-1.30161	0.333312	-3.90507	9.42e-05	0.004989	1.30161
CES5A	5.58699	1.20406	0.308621	3.90141	9.56e-05	0.0050088	1.20406
HP	3577.92	1.10723	0.283968	3.89912	9.65e-05	0.00502846	1.10723
CFAP57	238.46	0.787398	0.20194	3.89917	9.65e-05	0.00502846	0.787398
CCL8	310.885	-0.683024	0.175244	-3.89755	9.72e-05	0.00504722	0.683024
SLC22A16	27.5999	-0.867343	0.222777	-3.89332	9.89e-05	0.0051015	0.867343
ROPN1L	357.089	0.904815	0.23285	3.88583	0.000101979	0.00518279	0.904815
CCBE1	118.614	0.737921	0.190243	3.87882	0.000104962	0.0053058	0.737921
IL1RAPL1	4.99978	-0.844949	0.218273	-3.87106	0.000108361	0.00544287	0.844949
HABP2	17.7001	0.971484	0.25171	3.85954	0.000113601	0.0056367	0.971484
FCRLB	176.46	0.715601	0.185445	3.85882	0.000113935	0.00563843	0.715601
AC068946.1	30.2997	0.613744	0.159138	3.85667	0.000114942	0.0056734	0.613744
EYA1	89.4218	1.06242	0.277016	3.83522	0.000125453	0.00614396	1.06242
GPR15	4.47637	-1.17186	0.305929	-3.83048	0.000127893	0.00624719	1.17186
NTS	364.276	-1.12735	0.294401	-3.82929	0.000128513	0.00626128	1.12735
MROH7-TTC4	13.069	0.760712	0.19905	3.82171	0.00013253	0.00642381	0.760712
ZIC3	15.8197	-1.60455	0.420438	-3.81637	0.000135427	0.00651399	1.60455
CDKN2C	2320.82	-0.630973	0.165478	-3.81303	0.000137275	0.00658608	0.630973
PCDHGA9	144.771	0.726342	0.190633	3.81015	0.000138881	0.00663017	0.726342
TSPAN1	4239.32	0.746278	0.195867	3.81012	0.000138898	0.00663017	0.746278
DNAH12	113.262	0.871354	0.22882	3.80803	0.000140075	0.0066527	0.871354
TVP23A	234.794	0.694205	0.182371	3.80654	0.000140922	0.00667608	0.694205
ACTL8	174.238	-1.20246	0.316807	-3.79557	0.000147307	0.00694271	1.20246
ADGRA1	29.1045	1.14261	0.301206	3.79347	0.000148557	0.00696775	1.14261
CTSV	1106.78	-0.588164	0.155192	-3.78991	0.000150699	0.00701674	0.588164
DNAH6	235.095	0.644122	0.170151	3.78558	0.00015335	0.00707159	0.644122
CARTPT	8.51549	1.56184	0.412754	3.78396	0.000154352	0.00707159	1.56184
NME9	83.8203	0.602942	0.159398	3.78262	0.000155183	0.00707159	0.602942
TIMD4	48.5453	-0.833001	0.220228	-3.78244	0.000155297	0.00707159	0.833001
ST6GAL2	571.453	0.80203	0.212093	3.7815	0.000155887	0.00707159	0.80203
SDR42E2	16.7283	0.654832	0.173203	3.78072	0.000156377	0.00707159	0.654832
MORN5	133.504	0.978479	0.259628	3.76877	0.000164054	0.00729536	0.978479
TFPI2	1731.06	0.722734	0.192311	3.75815	0.000171174	0.00755853	0.722734
DPPA5	2.43236	1.72376	0.459319	3.75286	0.000174831	0.00766615	1.72376
ANGPTL1	230.761	-0.766752	0.204469	-3.74998	0.000176852	0.00773675	0.766752
ALS2CR12	37.5794	0.67022	0.178821	3.74799	0.000178259	0.00778027	0.67022
KPNA7	18.6514	0.787609	0.210478	3.742	0.000182563	0.00793139	0.787609
ASB4	12.1516	1.04258	0.279454	3.73078	0.00019089	0.00820632	1.04258
COL11A2	298.442	-0.702958	0.188599	-3.72727	0.000193567	0.00829477	0.702958
SLC16A12	26.1523	0.932716	0.25042	3.7246	0.000195623	0.00834494	0.932716
C21orf62	22.7784	0.829933	0.222955	3.72243	0.000197314	0.00836037	0.829933
COL17A1	45.2979	0.782023	0.210142	3.72141	0.000198114	0.00837544	0.782023
EML5	24.2456	0.666244	0.179258	3.71668	0.000201858	0.00847222	0.666244
PRTG	146.04	0.69677	0.187549	3.71513	0.0002031	0.00847222	0.69677
TNFSF14	377.273	0.7668	0.206652	3.71059	0.00020678	0.0085501	0.7668
TNFRSF17	39.806	-0.947785	0.255602	-3.70805	0.000208858	0.00855357	0.947785
TMEM232	86.4956	0.663732	0.179036	3.70725	0.000209519	0.00855357	0.663732
CFAP58	38.865	0.639157	0.172547	3.70425	0.000212015	0.008634	0.639157
MIA	21.2979	0.816478	0.220985	3.69472	0.000220133	0.00889814	0.816478
HPR	12.199	0.695833	0.188537	3.69069	0.000223645	0.00895292	0.695833
B3GALT1	156.368	-0.887078	0.240562	-3.68753	0.000226442	0.00898855	0.887078
BPIFB1	38.2656	0.905624	0.245706	3.6858	0.000227982	0.00901173	0.905624
ONECUT3	5.89261	0.778124	0.211639	3.67666	0.000236309	0.00932135	0.778124
CD1A	89.8752	1.12194	0.306585	3.65948	0.000252727	0.00986578	1.12194
SLC9A3	92.3134	0.749852	0.204982	3.65813	0.000254063	0.00987892	0.749852
REN	96.2584	-0.955914	0.261316	-3.65808	0.000254112	0.00987892	0.955914
CNTNAP4	4.91505	-1.45797	0.39872	-3.65663	0.000255553	0.00989414	1.45797
DPPA4	7.07415	-0.899848	0.246442	-3.65136	0.000260858	0.00995644	0.899848
CFAP221	185.945	0.712214	0.195155	3.64948	0.000262774	0.0100055	0.712214
KISS1	30.8497	0.743059	0.203631	3.64906	0.000263206	0.0100055	0.743059
ACY3	329.775	0.795753	0.218352	3.64436	0.000268055	0.0101324	0.795753
KRT3	10.8154	1.00181	0.274901	3.64427	0.000268157	0.0101324	1.00181
CCDC151	353.511	0.633328	0.173973	3.64038	0.000272239	0.0102661	0.633328
HIST3H3	3.16694	0.774852	0.213297	3.63274	0.000280424	0.0104701	0.774852
EFCAB1	331.125	0.986304	0.271543	3.63222	0.000280996	0.0104707	0.986304
FRMPD2	20.5339	1.09655	0.30257	3.62413	0.000289941	0.010765	1.09655
MYOM3	160.074	0.869784	0.240004	3.62404	0.000290036	0.010765	0.869784
FAM184A	101.143	-0.584335	0.161289	-3.62291	0.000291309	0.010791	0.584335
LCN2	24792.6	0.75151	0.207627	3.61953	0.000295142	0.0109116	0.75151
KCNE1	27.5762	0.748874	0.206999	3.61777	0.000297157	0.0109646	0.748874
PAX6	424.733	-0.763546	0.211185	-3.61553	0.000299729	0.0110164	0.763546
STAB2	21.7485	0.638452	0.176651	3.61419	0.000301287	0.0110521	0.638452
CXCL11	1039.55	-0.755087	0.209339	-3.607	0.000309753	0.0112967	0.755087
MLXIPL	1407.33	0.630607	0.175007	3.60332	0.000314184	0.0114071	0.630607
ASCL3	0.812538	1.65082	0.458241	3.60252	0.00031515	0.0114071	1.65082
EFHB	111.596	0.658326	0.182747	3.60239	0.0003153	0.0114071	0.658326
ENTPD8	146.388	0.6052	0.168063	3.60104	0.000316948	0.0114071	0.6052
RLBP1	1.92972	-1.1363	0.315552	-3.60098	0.000317015	0.0114071	1.1363
RBP3	2.89599	1.02246	0.284454	3.59446	0.000325071	0.0116735	1.02246
IL23R	3.14027	0.757082	0.210652	3.59399	0.000325657	0.0116735	0.757082
RSPH10B	16.3507	0.639815	0.178154	3.59136	0.000328963	0.0117696	0.639815
CXorf67	8.18631	-1.01747	0.283584	-3.58789	0.000333367	0.0118597	1.01747
GNG8	6.08791	-0.829647	0.231309	-3.58675	0.000334831	0.0118893	0.829647
GAL3ST2	388.18	0.614579	0.171418	3.58526	0.00033674	0.0119347	0.614579
AC005020.2	6.47038	0.735629	0.205461	3.58038	0.000343089	0.0120915	0.735629
DRC1	211.61	0.841123	0.234972	3.57967	0.000344025	0.0121019	0.841123
TEKT1	242.684	1.00884	0.282324	3.57336	0.000352432	0.0123202	1.00884
SLC28A2	87.8822	0.853865	0.239006	3.57257	0.000353499	0.0123202	0.853865
MUC13	31.8409	0.815119	0.228319	3.57009	0.000356853	0.0124142	0.815119
ANK1	172.753	0.750683	0.210348	3.56876	0.000358668	0.0124543	0.750683
GBX2	7.47988	0.862459	0.241998	3.56392	0.000365364	0.0125979	0.862459
C6	62.8677	0.950802	0.266792	3.56383	0.000365477	0.0125979	0.950802
DUPD1	1.75806	1.18482	0.332695	3.56127	0.000369062	0.0126508	1.18482
DUOX2	84.6034	0.671536	0.188817	3.55655	0.000375757	0.0127792	0.671536
NR0B2	6.9119	0.980195	0.276287	3.54774	0.000388554	0.0131529	0.980195
NFASC	855.271	0.698243	0.197213	3.54055	0.000399297	0.0133991	0.698243
FAM19A4	14.4857	-1.03329	0.29185	-3.54047	0.000399412	0.0133991	1.03329
ENTHD1	9.22312	-0.9502	0.268416	-3.54003	0.000400089	0.0133991	0.9502
CCDC187	111.328	0.747936	0.211508	3.53621	0.000405916	0.0134686	0.747936
RAB44	3.69797	0.829967	0.234753	3.5355	0.000407007	0.0134686	0.829967
GALNT14	1028.51	0.600771	0.16996	3.53477	0.000408129	0.0134686	0.600771
ZNF488	151.397	0.711369	0.201256	3.53465	0.000408314	0.0134686	0.711369
CD79A	408.779	-0.886207	0.250733	-3.53447	0.000408593	0.0134686	0.886207
NLRP4	25.1414	-1.55803	0.441087	-3.53224	0.000412061	0.0135592	1.55803
CPNE6	26.6957	0.878566	0.248977	3.5287	0.000417606	0.0136228	0.878566
PPP2R2B	697.287	0.839782	0.238247	3.52484	0.000423732	0.0137848	0.839782
CBLN1	23.5287	-0.58687	0.166532	-3.52406	0.000424991	0.0137848	0.58687
GALR1	3.19497	1.29102	0.36651	3.52246	0.000427554	0.0137848	1.29102
SLC25A48	79.9068	-1.02688	0.29153	-3.52238	0.000427691	0.0137848	1.02688
GABRB1	2.63935	-1.341	0.381757	-3.51269	0.000443587	0.0141398	1.341
IFNB1	5.26426	-0.809318	0.230413	-3.51247	0.000443956	0.0141398	0.809318
MZB1	525.484	-0.885506	0.252137	-3.51201	0.000444735	0.0141408	0.885506
NR0B1	40.9171	1.02776	0.292702	3.51129	0.000445938	0.0141551	1.02776
FAM167A	386.176	0.620802	0.176865	3.51003	0.00044806	0.0141884	0.620802
ANKRD66	53.4898	1.31129	0.37361	3.50977	0.000448489	0.0141884	1.31129
OMG	50.0171	0.649217	0.185241	3.50472	0.000457082	0.0143399	0.649217
GDF5	72.6841	-0.731917	0.209344	-3.49624	0.000471859	0.0146572	0.731917
CPLX2	913.998	1.10944	0.317516	3.49412	0.000475629	0.0147349	1.10944
TMEM31	21.118	0.747139	0.213849	3.49377	0.000476257	0.0147349	0.747139
ICAM5	516.956	0.743189	0.212809	3.49227	0.000478927	0.0147572	0.743189
PDE1A	552.537	0.634051	0.181645	3.49061	0.000481923	0.0147991	0.634051
SCGB2A1	5256.45	-0.780813	0.223776	-3.48926	0.000484355	0.0148496	0.780813
SORCS2	458.116	0.692573	0.198643	3.48652	0.000489356	0.0149786	0.692573
C7orf57	176.063	0.769215	0.221061	3.47965	0.000502075	0.0152442	0.769215
CSMD1	31.6134	-1.05884	0.304701	-3.47503	0.000510792	0.015421	1.05884
OPRK1	69.8025	-0.921291	0.265183	-3.47417	0.000512445	0.0154347	0.921291
DNAI2	32.8653	1.21267	0.349255	3.47216	0.000516294	0.0155012	1.21267
INSL3	81.4435	0.595978	0.171688	3.47129	0.00051797	0.0155267	0.595978
CD1C	54.6521	0.744833	0.214669	3.46968	0.000521087	0.0155375	0.744833
PAK3	102.718	0.758859	0.218728	3.46942	0.000521578	0.0155375	0.758859
SSX5	8.85081	1.86865	0.53861	3.4694	0.000521625	0.0155375	1.86865
SLC39A12	1.36635	-1.15	0.332002	-3.46383	0.000532537	0.0157382	1.15
STAP1	24.1529	-0.617773	0.17865	-3.45801	0.000544183	0.0160321	0.617773
ZFP57	25.1928	-0.921431	0.266536	-3.45706	0.000546095	0.0160634	0.921431
FAM81B	224.803	0.889686	0.257411	3.45629	0.000547671	0.0160846	0.889686
ZSCAN10	12.7833	0.926224	0.26809	3.4549	0.000550504	0.0160953	0.926224
HYDIN	321.368	0.598068	0.173113	3.45479	0.000550724	0.0160953	0.598068
CLEC19A	5.87999	0.862539	0.249813	3.45274	0.000554921	0.0161407	0.862539
LIPF	8.03702	1.25705	0.364379	3.44984	0.000560927	0.0161965	1.25705
PYY	32.514	-0.821248	0.238295	-3.44635	0.000568222	0.0162577	0.821248
CCDC114	516.134	0.581775	0.169192	3.43856	0.000584826	0.016657	0.581775
GPC3	1133.75	-0.748113	0.217709	-3.4363	0.00058971	0.0167203	0.748113
L1TD1	23.5301	0.989324	0.288226	3.43247	0.000598121	0.0168826	0.989324
CDK15	53.8881	0.656408	0.191332	3.43073	0.00060196	0.0169655	0.656408
LAX1	62.5043	-0.70083	0.20447	-3.42754	0.000609078	0.017115	0.70083
ST8SIA6	57.9145	-0.848395	0.247582	-3.42673	0.000610906	0.0171408	0.848395
BRSK2	125.07	0.72112	0.21059	3.42428	0.000616439	0.0172447	0.72112
NEK10	65.91	0.583795	0.170642	3.42117	0.000623515	0.0173911	0.583795
TUBA3C	2.24445	-1.31843	0.385847	-3.41698	0.000633196	0.0175586	1.31843
C11orf88	89.2234	0.930847	0.272517	3.41574	0.000636079	0.0175586	0.930847
SLC47A2	84.9848	0.637637	0.18679	3.41366	0.000640956	0.0175586	0.637637
SCGB1A1	181.247	-1.14379	0.335117	-3.41312	0.000642232	0.0175586	1.14379
CYP21A2	85.7574	0.691312	0.202615	3.41194	0.000645022	0.0175858	0.691312
SFRP1	1694.04	-0.791301	0.231972	-3.41119	0.000646809	0.0175983	0.791301
PCDHB15	198.199	-0.623084	0.182902	-3.40664	0.000657667	0.0177957	0.623084
IL12A	188.83	-0.619697	0.181949	-3.40588	0.000659508	0.0177985	0.619697
DKK4	7.72334	0.934813	0.274727	3.4027	0.000667235	0.0178957	0.934813
AC245041.1	22.6259	0.921892	0.271106	3.40049	0.000672653	0.0179675	0.921892
RSPH10B2	10.4714	0.682207	0.20069	3.39931	0.000675568	0.0179913	0.682207
PRSS38	2.61171	0.853702	0.251232	3.39806	0.000678644	0.0180223	0.853702
MRLN	14.8678	0.952033	0.280241	3.39719	0.000680811	0.0180544	0.952033
CYP4A22	35.6647	-0.783876	0.23088	-3.39516	0.000685873	0.0181631	0.783876
TTLL6	20.984	0.839473	0.247394	3.39327	0.000690631	0.0182114	0.839473
TMSB15A	158.218	-0.821149	0.242036	-3.39267	0.00069214	0.0182114	0.821149
SULT1C2	647.014	0.682307	0.20112	3.39254	0.00069249	0.0182114	0.682307
APOA5	1.49077	-0.912682	0.269058	-3.39214	0.000693493	0.0182114	0.912682
SLC3A1	64.8874	-0.632333	0.186597	-3.38877	0.000702064	0.0182585	0.632333
AC115220.1	3.68625	-2.25342	0.667377	-3.37653	0.000734063	0.0187202	2.25342
ARL14EPL	9.03721	0.970134	0.287331	3.37637	0.000734498	0.0187202	0.970134
ERICH4	3.50262	0.839082	0.248969	3.37023	0.000751062	0.0189111	0.839082
MUC3A	134.879	0.779395	0.231274	3.37001	0.00075166	0.0189111	0.779395
GALNT4	50.0945	0.591399	0.175521	3.3694	0.000753315	0.0189111	0.591399
DMBT1	778.414	1.07125	0.318437	3.3641	0.000767931	0.0191432	1.07125
KCNH8	97.5123	0.735323	0.218594	3.36387	0.000768572	0.0191432	0.735323
GSG1L	23.1373	0.743337	0.221314	3.35874	0.000782994	0.0194511	0.743337
POTEH	2.64336	-1.30332	0.388371	-3.35587	0.000791149	0.0195763	1.30332
TMEM74	22.7949	-0.598338	0.179277	-3.33751	0.000845333	0.0206728	0.598338
PAEP	1096.19	0.95651	0.287337	3.32888	0.000871972	0.020967	0.95651
LMO3	1262.3	-0.868894	0.261028	-3.32874	0.000872396	0.020967	0.868894
CXCL10	4583.93	-0.659581	0.198157	-3.32857	0.000872928	0.020967	0.659581
AC004691.2	2.24209	0.695547	0.209076	3.32676	0.00087862	0.0210501	0.695547
C2orf66	27.6532	-0.735115	0.221066	-3.32532	0.00088317	0.0211322	0.735115
PRG4	154.991	0.79071	0.237915	3.32349	0.000888972	0.0212441	0.79071
FCER1A	59.4285	0.733747	0.22125	3.31637	0.000911961	0.0216562	0.733747
CDH19	8.76388	1.4416	0.434898	3.31481	0.000917061	0.0217226	1.4416
EFCAB12	290.063	0.606229	0.182994	3.31284	0.000923541	0.0218486	0.606229
SHH	44.0404	-0.991129	0.299373	-3.31068	0.000930702	0.0219629	0.991129
NPY1R	83.7033	0.788627	0.238305	3.30931	0.000935249	0.0220151	0.788627
SLAMF7	547.181	-0.670354	0.202651	-3.30793	0.000939893	0.0220969	0.670354
MAGEA12	4.33164	-1.67734	0.507268	-3.30663	0.000944272	0.0221722	1.67734
ALPI	5.10221	1.23738	0.37492	3.30039	0.000965507	0.0224606	1.23738
CCDC190	39.5227	1.08136	0.327661	3.30022	0.000966085	0.0224606	1.08136
PABPC1L2B	1.28986	-1.45349	0.44079	-3.29746	0.000975637	0.0225225	1.45349
PI3	2627.82	0.792682	0.240397	3.29738	0.000975915	0.0225225	0.792682
MROH7	105.931	0.580704	0.176157	3.29652	0.000978914	0.0225441	0.580704
EPPIN	44.118	0.683788	0.207433	3.29642	0.000979241	0.0225441	0.683788
CAPN8	144.116	0.690391	0.209753	3.29145	0.000996718	0.0229184	0.690391
PPP1R14A	1797.68	-0.590409	0.179421	-3.29064	0.00099959	0.0229565	0.590409
GYPB	1.19385	1.35176	0.411259	3.28687	0.00101307	0.0232376	1.35176
C1orf194	399.603	0.842992	0.256681	3.2842	0.00102272	0.0233447	0.842992
GSTA3	10.6575	1.1629	0.354126	3.28385	0.00102399	0.0233447	1.1629
FCRL5	104.356	-0.980947	0.298748	-3.28353	0.00102516	0.0233447	0.980947
AWAT1	5.07986	1.01308	0.308903	3.2796	0.00103956	0.0235871	1.01308
TBX10	21.7984	0.894032	0.272872	3.27638	0.00105147	0.0236299	0.894032
NRN1L	1.61336	0.748565	0.228554	3.27523	0.00105576	0.0236944	0.748565
ALDH3A1	336.605	0.60265	0.184019	3.27494	0.00105685	0.0236944	0.60265
DNAH11	156.263	0.580815	0.177622	3.26995	0.00107565	0.0239732	0.580815
RARRES1	5076.94	0.746169	0.228308	3.26826	0.00108212	0.024089	0.746169
CSF3R	1314.99	-0.583188	0.178511	-3.26696	0.0010871	0.0240991	0.583188
GAST	6.63659	-0.964866	0.295508	-3.2651	0.00109424	0.0242158	0.964866
ART1	1.86511	1.09584	0.33582	3.26318	0.00110171	0.0243044	1.09584
C11orf53	10.6932	1.02633	0.314592	3.26241	0.00110468	0.0243044	1.02633
CERS3	9.74491	-0.761015	0.234143	-3.25021	0.0011532	0.0250792	0.761015
OTC	12.1923	-0.87496	0.269844	-3.24247	0.001185	0.0254477	0.87496
CLEC18C	22.8098	0.776026	0.23936	3.24209	0.00118656	0.0254523	0.776026
LOXHD1	22.8934	0.660337	0.203783	3.2404	0.00119364	0.025546	0.660337
FOXD3	58.0896	-1.22789	0.379223	-3.23792	0.00120404	0.0256813	1.22789
ZPBP2	1.87016	-1.35136	0.417608	-3.23597	0.00121232	0.025805	1.35136
STARD6	4.59259	-0.74019	0.228766	-3.23558	0.00121395	0.025805	0.74019
NTRK3	155.357	-0.836535	0.258808	-3.23226	0.00122816	0.0259027	0.836535
MS4A1	43.9277	-0.885049	0.274172	-3.22808	0.00124624	0.0261311	0.885049
SYNDIG1L	43.972	0.680032	0.210677	3.22784	0.00124731	0.0261311	0.680032
MAEL	34.5576	0.63564	0.197391	3.2202	0.00128101	0.0266595	0.63564
SERPINA3	37.1943	0.774388	0.240907	3.21447	0.00130686	0.0271077	0.774388
CYP2A7	4.63761	0.79512	0.247449	3.21327	0.00131233	0.0271613	0.79512
RSPO1	2391.14	0.783542	0.243954	3.21184	0.00131886	0.0272666	0.783542
CELA3B	2.76613	1.00242	0.312397	3.2088	0.00133291	0.0274667	1.00242
C11orf42	7.13081	0.58717	0.183102	3.2068	0.00134221	0.027598	0.58717
FAM71E2	2.63711	1.01598	0.317813	3.19681	0.00138959	0.0282334	1.01598
EPGN	8.92969	0.948524	0.296872	3.19506	0.00139801	0.028313	0.948524
PROKR1	6.11329	0.700736	0.21955	3.1917	0.00141438	0.0285221	0.700736
HOXD13	10.9019	-1.11617	0.35004	-3.1887	0.00142916	0.0286973	1.11617
SEZ6	111.839	0.702077	0.220257	3.18754	0.0014349	0.0287125	0.702077
SIM1	8.54445	-1.2538	0.393386	-3.18721	0.00143655	0.0287125	1.2538
ANHX	4.28987	1.69402	0.531539	3.18701	0.00143753	0.0287125	1.69402
CFAP52	95.0158	0.587589	0.185141	3.17374	0.00150488	0.0296511	0.587589
SCRG1	22.7318	-0.749615	0.236259	-3.17286	0.00150946	0.0297086	0.749615
PAX1	7.09785	-1.05543	0.332852	-3.17085	0.00151993	0.0297737	1.05543
STMND1	56.2808	0.760711	0.240269	3.16609	0.00154505	0.030143	0.760711
WSCD2	161.248	0.907902	0.286773	3.16592	0.00154592	0.030143	0.907902
PON3	153.214	0.914776	0.289477	3.16009	0.00157718	0.0304461	0.914776
KLK1	311.061	0.724175	0.229446	3.15619	0.00159845	0.0305299	0.724175
FAM3D	65.0661	0.812682	0.257569	3.1552	0.0016039	0.0305631	0.812682
B3GAT1	241.786	0.781602	0.247731	3.15504	0.00160475	0.0305631	0.781602
GPM6A	241.136	0.803222	0.254823	3.15208	0.00162111	0.0307816	0.803222
WFDC6	7.90902	0.786868	0.249671	3.15162	0.00162368	0.0307992	0.786868
ZDHHC11B	175.688	0.634168	0.201279	3.1507	0.00162881	0.0308655	0.634168
CADM2	69.0014	-0.927687	0.294609	-3.14888	0.00163897	0.0310113	0.927687
DDIT4L	522.306	0.590933	0.187708	3.14815	0.0016431	0.0310116	0.590933
BVES	214.262	-0.609031	0.193622	-3.14547	0.00165822	0.0312033	0.609031
ADGRD2	18.8766	0.636454	0.202379	3.14486	0.00166167	0.031237	0.636454
OLIG3	7.51338	1.54665	0.491905	3.14421	0.00166534	0.0312438	1.54665
PABPC1L2A	1.81851	-1.44875	0.460888	-3.14339	0.00167004	0.0313008	1.44875
CNTFR	851.208	-0.821053	0.261477	-3.14006	0.00168914	0.0315176	0.821053
HMGA2	3198.25	-0.771242	0.245691	-3.13907	0.00169484	0.0315461	0.771242
IZUMO2	1.89111	0.730031	0.23275	3.13655	0.00170948	0.03177	0.730031
IQUB	61.528	0.614579	0.196019	3.1353	0.00171677	0.0318286	0.614579
SMIM6	70.0846	0.793927	0.253424	3.1328	0.00173149	0.0320386	0.793927
CYP2A13	14.9514	1.04566	0.335345	3.11817	0.00181978	0.0331837	1.04566
HSD3B1	2.1589	1.22424	0.392756	3.11705	0.00182673	0.0332306	1.22424
LCN8	41.5952	1.03592	0.332752	3.11319	0.00185076	0.0335218	1.03592
PPP1R42	48.7072	0.622629	0.200132	3.11109	0.00186398	0.0337288	0.622629
KCNE1B	15.8656	0.660333	0.212318	3.11011	0.00187019	0.033746	0.660333
CPA6	10.895	-0.711451	0.22932	-3.10244	0.00191934	0.034433	0.711451
PLCH2	181.744	0.596484	0.192313	3.10164	0.00192454	0.0344607	0.596484
CA9	1180.81	0.663107	0.213995	3.0987	0.00194369	0.0346392	0.663107
GUCY1A2	681.111	0.58932	0.190271	3.09727	0.00195314	0.0347747	0.58932
PLPP4	498.147	-0.604717	0.196293	-3.08068	0.00206528	0.0362692	0.604717
PDX1	1.34302	-1.28385	0.416762	-3.08054	0.00206626	0.0362692	1.28385
GRIN2B	22.5998	-0.757048	0.24582	-3.07968	0.00207221	0.0362692	0.757048
CDHR1	850.319	-0.671013	0.218005	-3.07798	0.00208412	0.0363852	0.671013
C11orf97	20.3136	1.18957	0.387145	3.07267	0.00212154	0.0368339	1.18957
ORM2	13.6796	0.870804	0.284625	3.05947	0.00221726	0.0378745	0.870804
CTRC	8.43452	0.596116	0.194956	3.05769	0.00223051	0.0380256	0.596116
AC010255.3	2.58288	1.04807	0.343244	3.05343	0.0022624	0.0383778	1.04807
C8A	1.0581	1.36235	0.44632	3.0524	0.0022702	0.0384242	1.36235
CYP2A6	17.055	0.587465	0.192832	3.0465	0.00231519	0.0388372	0.587465
KIF19	112.691	0.773434	0.254366	3.04063	0.00236083	0.0393228	0.773434
ADAM18	1.97073	-1.1529	0.379652	-3.03674	0.00239152	0.0396938	1.1529
LDLRAD1	566.85	0.70652	0.232763	3.03536	0.00240248	0.0397522	0.70652
PDCL2	100.551	-0.971704	0.320141	-3.03524	0.00240348	0.0397522	0.971704
GABRB2	124.405	0.688672	0.226985	3.03399	0.00241339	0.0398115	0.688672
LY6D	37.1702	-0.937554	0.309183	-3.03236	0.00242646	0.0399921	0.937554
C1orf189	22.3379	0.732553	0.24169	3.03097	0.00243771	0.0400724	0.732553
IRF4	168.427	-0.693439	0.228931	-3.02903	0.00245343	0.0402605	0.693439
ANXA8L1	89.1966	0.647669	0.214433	3.02038	0.00252457	0.0409994	0.647669
IFITM5	30.9772	0.827762	0.274106	3.01986	0.00252889	0.0409994	0.827762
MAGEB3	2.38518	-1.52124	0.504402	-3.01593	0.00256193	0.0413571	1.52124
NWD1	275.661	0.698455	0.232019	3.01034	0.00260958	0.0418071	0.698455
SHISA6	24.5622	0.607317	0.201754	3.01019	0.00261085	0.0418071	0.607317
DMRTB1	6.49812	1.19022	0.395633	3.00838	0.00262641	0.0419314	1.19022
PNMA2	391.608	0.587766	0.195416	3.00777	0.00263175	0.041981	0.587766
TNFRSF13B	8.33381	-0.745633	0.248635	-2.9989	0.00270953	0.0428233	0.745633
KHDRBS2	10.0509	-0.91173	0.304336	-2.9958	0.00273723	0.0431887	0.91173
ZNF474	67.3252	0.604812	0.201993	2.99421	0.00275153	0.0433781	0.604812
GALP	15.3086	-1.05987	0.354022	-2.9938	0.00275527	0.0434007	1.05987
AL713999.1	0.873247	1.04756	0.350664	2.98736	0.00281399	0.0439949	1.04756
COL28A1	101.711	0.614955	0.20592	2.98638	0.00282299	0.0440625	0.614955
EFCAB8	23.6537	0.695042	0.233067	2.98215	0.00286232	0.0445298	0.695042
KRT34	2.47559	-0.93612	0.314099	-2.98034	0.00287933	0.0445631	0.93612
VSTM1	40.7809	0.820405	0.275466	2.97825	0.00289902	0.0448042	0.820405
GPD1	160.472	-0.608313	0.204408	-2.97598	0.00292058	0.0449531	0.608313
SPTSSB	205.064	-0.666779	0.224369	-2.97179	0.00296065	0.0453846	0.666779
PLG	5.67944	0.686112	0.231095	2.96897	0.00298803	0.0456816	0.686112
SUN3	9.44713	-0.688721	0.232078	-2.96763	0.00300107	0.0456816	0.688721
PRDM13	2.79354	-0.93717	0.315909	-2.96658	0.00301133	0.0456816	0.93717
CA6	3.01913	-0.772332	0.260364	-2.96636	0.00301352	0.0456816	0.772332
BRINP2	72.2848	0.768951	0.259234	2.96624	0.00301464	0.0456816	0.768951
POPDC3	63.4926	-0.868463	0.292797	-2.96609	0.00301612	0.0456816	0.868463
GRIA1	4.34054	0.754182	0.25427	2.96606	0.00301637	0.0456816	0.754182
NANOS2	1.48822	-0.915818	0.308907	-2.96471	0.00302969	0.0458466	0.915818
FCER2	7.41035	-0.678451	0.229049	-2.96203	0.00305619	0.046144	0.678451
CCR8	22.6037	-0.624412	0.211044	-2.95868	0.00308959	0.0464416	0.624412
EN2	19.8809	-0.687342	0.232345	-2.95828	0.0030936	0.0464416	0.687342
XAGE5	1.48756	-1.97862	0.66952	-2.95529	0.00312379	0.0467082	1.97862
DRD2	223.175	0.624327	0.211308	2.95458	0.00313099	0.0467388	0.624327
MOG	2.21967	-0.939234	0.31836	-2.95022	0.00317543	0.0472596	0.939234
CDH4	73.3623	0.656057	0.222377	2.9502	0.0031757	0.0472596	0.656057
TTC24	14.9063	0.59173	0.20071	2.94819	0.00319641	0.0473807	0.59173
ABCG8	39.0815	0.606607	0.205925	2.94577	0.00322155	0.0477159	0.606607
ITLN1	77.9066	0.866547	0.294569	2.94175	0.00326366	0.0481505	0.866547
MAP7D2	359.482	-0.586507	0.199509	-2.93975	0.00328473	0.0482649	0.586507
LRCOL1	26.0095	0.780027	0.265424	2.93879	0.00329495	0.0483474	0.780027
LRRC55	901.489	0.689396	0.23481	2.93597	0.00332503	0.0486347	0.689396
C6orf118	96.4444	0.73297	0.249711	2.93527	0.00333259	0.0486347	0.73297
HOXB9	444.725	-0.814403	0.277506	-2.93472	0.00333845	0.0486826	0.814403
LRIT1	0.783216	-1.18748	0.404841	-2.9332	0.00335486	0.0488315	1.18748
HCRTR2	5.763	0.773602	0.265004	2.91921	0.00350921	0.050393	0.773602
AL603832.3	2.72372	0.586283	0.200924	2.91794	0.00352353	0.0505217	0.586283
PIH1D3	16.9571	0.924758	0.317183	2.91553	0.00355084	0.050759	0.924758
FOXD1	137.165	0.995404	0.341447	2.91525	0.00355402	0.050766	0.995404
DSPP	9.07571	0.692592	0.237616	2.91475	0.00355969	0.0508084	0.692592
RNASE13	6.22604	0.771721	0.264982	2.91235	0.00358716	0.0509707	0.771721
NKX2-5	55.2896	-0.871188	0.299371	-2.91007	0.00361353	0.0512603	0.871188
HEPACAM2	3.65978	0.897524	0.308592	2.90845	0.00363226	0.051339	0.897524
GDF3	35.872	-0.76557	0.263268	-2.90796	0.003638	0.0513618	0.76557
LHX3	1.50102	-1.21052	0.417326	-2.90065	0.00372389	0.0521649	1.21052
MEIKIN	3.63615	-0.600308	0.207141	-2.89806	0.00375476	0.0523781	0.600308
RSPH4A	197.849	0.60968	0.210402	2.89769	0.00375917	0.0523781	0.60968
GCM1	4.81352	-0.69443	0.239781	-2.8961	0.00377831	0.0524981	0.69443
KRBOX1	144.067	-0.707435	0.244757	-2.89036	0.00384803	0.0529595	0.707435
KCND3	409.929	0.584591	0.202569	2.88588	0.00390322	0.0535237	0.584591
CFAP47	181.46	0.646141	0.224323	2.8804	0.0039717	0.0540839	0.646141
KRT81	235.982	0.637679	0.221447	2.87959	0.00398187	0.0540839	0.637679
CPLX4	1.62997	-0.806544	0.280114	-2.87934	0.00398504	0.0540839	0.806544
CTSE	184.126	0.689931	0.239684	2.8785	0.00399569	0.0540839	0.689931
AQP12A	6.54134	1.08085	0.375492	2.8785	0.0039957	0.0540839	1.08085
BPI	17.6547	0.744843	0.259013	2.8757	0.00403128	0.0542224	0.744843
KRT31	3.51728	-0.855902	0.298068	-2.8715	0.00408529	0.0544858	0.855902
GRID2	78.3422	0.767552	0.267727	2.86692	0.00414493	0.0549211	0.767552
MMD2	0.685846	-1.33157	0.464741	-2.86519	0.00416755	0.0551046	1.33157
SYT16	36.7143	0.640422	0.224457	2.85321	0.00432804	0.0567885	0.640422
GAD2	1.09699	0.996449	0.349422	2.85171	0.00434853	0.0569781	0.996449
RBM24	262.879	-0.591812	0.207658	-2.84993	0.00437286	0.0571381	0.591812
C2CD4A	95.2238	0.728751	0.25633	2.84302	0.00446881	0.0578705	0.728751
AVPR1B	34.6425	0.588068	0.207092	2.83965	0.00451635	0.0581118	0.588068
PRLR	222.766	-0.58273	0.20554	-2.83512	0.00458084	0.0584778	0.58273
HTR3C	5.83827	0.784541	0.27739	2.8283	0.00467961	0.0594993	0.784541
INSC	2.67983	-0.758677	0.268748	-2.823	0.00475765	0.0600684	0.758677
TRPM1	12.2687	-0.668702	0.237131	-2.81998	0.00480273	0.0601912	0.668702
CD1B	9.17786	0.816693	0.290639	2.80999	0.00495431	0.0615779	0.816693
NEDD8-MDP1	2.11854	0.600128	0.214052	2.80365	0.00505273	0.0620647	0.600128
SPDYC	29.0427	-0.680086	0.242624	-2.80305	0.00506215	0.062124	0.680086
ACTRT2	0.91864	2.04815	0.730971	2.80195	0.00507941	0.0622303	2.04815
S100A12	19.8657	-0.58375	0.208708	-2.79697	0.00515839	0.0629175	0.58375
TRIM15	46.8408	0.63278	0.226358	2.79549	0.00518218	0.0629175	0.63278
IRGM	2.56547	0.592967	0.212387	2.79192	0.00523964	0.0631913	0.592967
AC005324.3	5.75869	-0.645222	0.231485	-2.78732	0.00531462	0.0634399	0.645222
SLC13A2	79.6266	1.01682	0.365812	2.77963	0.00544201	0.064453	1.01682
SPSB4	122.643	-0.685102	0.246532	-2.77896	0.00545339	0.0645067	0.685102
MORC1	3.00587	-0.690037	0.248449	-2.77738	0.00547997	0.0646589	0.690037
XCR1	33.5551	-0.610337	0.219869	-2.77591	0.00550479	0.064911	0.610337
AC013470.2	12.9217	0.64748	0.233328	2.77498	0.00552057	0.0650565	0.64748
TMPRSS7	5.47833	0.618189	0.222896	2.77345	0.00554655	0.0651996	0.618189
IGLL5	2201.54	-0.906809	0.327088	-2.77237	0.00556499	0.0652942	0.906809
PRR32	11.5279	0.953451	0.344552	2.76722	0.00565361	0.0659239	0.953451
HPGD	1379.14	-0.802651	0.290114	-2.76668	0.00566309	0.0659387	0.802651
CRYGC	25.7178	-0.944578	0.341686	-2.76446	0.00570164	0.0662381	0.944578
SLC18A3	85.2628	-0.803336	0.290644	-2.76398	0.00571008	0.0662794	0.803336
PTCHD3	26.61	0.993738	0.359553	2.76381	0.00571306	0.0662794	0.993738
KCNU1	3.82199	1.00218	0.362957	2.76116	0.00575962	0.0664862	1.00218
AZGP1	370.114	0.713872	0.258566	2.76089	0.00576448	0.0664862	0.713872
CPXCR1	1.49003	1.14623	0.415255	2.7603	0.00577487	0.0664862	1.14623
HMX1	4.01018	-0.804698	0.291776	-2.75793	0.00581688	0.0667543	0.804698
HS3ST6	66.2525	0.676318	0.245266	2.75749	0.00582466	0.0668029	0.676318
ORM1	43.7521	0.900663	0.327709	2.74836	0.00598933	0.0678818	0.900663
SPRR2G	1.06037	-1.28274	0.467345	-2.74473	0.00605599	0.0683641	1.28274
FREM3	8.41314	0.724466	0.263962	2.74459	0.00605868	0.0683641	0.724466
SLC30A10	9.21252	0.610234	0.222423	2.74357	0.00607744	0.0684938	0.610234
HMHB1	1.04525	-0.936308	0.341309	-2.74329	0.00608273	0.0685125	0.936308
STMN4	8.82568	-0.802762	0.294075	-2.72978	0.00633759	0.0701777	0.802762
DGKB	25.9503	-0.706195	0.258849	-2.72821	0.00636789	0.0702555	0.706195
CCDC144A	10.8941	-0.642822	0.235732	-2.72692	0.00639291	0.0703008	0.642822
KCNK16	0.506521	1.13888	0.418279	2.72277	0.00647378	0.0709559	1.13888
KNDC1	191.867	0.632651	0.232416	2.72206	0.00648755	0.0710353	0.632651
MYOC	22.3166	-0.683246	0.251386	-2.71791	0.00656951	0.0715396	0.683246
NR5A1	467.183	0.847865	0.312314	2.71478	0.00663195	0.0718842	0.847865
C1QL4	445.286	-0.672957	0.247973	-2.71383	0.00665093	0.0719864	0.672957
HBQ1	23.7541	-0.72924	0.26873	-2.71365	0.00665459	0.0719864	0.72924
CA10	7.00363	-1.03058	0.380633	-2.70753	0.00677849	0.0727839	1.03058
FGF21	6.83419	-0.910102	0.336522	-2.70444	0.00684201	0.0732573	0.910102
XKR3	0.755771	-1.02182	0.378843	-2.69722	0.00699202	0.0741372	1.02182
BEND4	16.0122	-0.662161	0.246056	-2.6911	0.0071217	0.0749328	0.662161
PHF21B	33.1712	0.73352	0.272914	2.68773	0.00719387	0.0753876	0.73352
NPY4R	2.83553	0.683865	0.25445	2.68762	0.0071963	0.0753876	0.683865
COL20A1	12.9622	0.626245	0.233286	2.68445	0.00726499	0.0758187	0.626245
DCAF8L1	2.22029	-1.37265	0.511445	-2.68386	0.00727778	0.0758187	1.37265
BCAT1	13933.9	-0.593451	0.221123	-2.68381	0.00727888	0.0758187	0.593451
HRH3	3.63422	-0.659115	0.245936	-2.68003	0.00736165	0.0763078	0.659115
GOLGA8O	2.46124	0.585095	0.21846	2.67827	0.00740036	0.0764606	0.585095
FBN3	1863.72	0.622209	0.232665	2.67426	0.00748934	0.0770805	0.622209
WDR49	109.774	0.596697	0.22324	2.6729	0.00751993	0.0772575	0.596697
GRIN2A	834.255	0.67645	0.253465	2.66881	0.00761198	0.0778751	0.67645
ZDHHC22	14.373	0.71544	0.268194	2.66762	0.00763901	0.078067	0.71544
PCDHA12	116.803	0.642197	0.241117	2.66343	0.00773483	0.0785777	0.642197
NLRP11	23.2876	0.683257	0.256613	2.6626	0.00775394	0.078687	0.683257
FAM69C	45.4717	-0.691853	0.259921	-2.66179	0.00777271	0.0787636	0.691853
TENM1	114.497	-0.685511	0.257743	-2.65966	0.00782185	0.0791632	0.685511
NLRP10	0.937276	1.07871	0.405627	2.65938	0.00782853	0.0791883	1.07871
KIAA0408	0.767777	0.966376	0.363543	2.65822	0.00785557	0.0793065	0.966376
DNER	109.889	-0.670401	0.252242	-2.65776	0.0078661	0.079313	0.670401
ADGB	21.738	0.802307	0.30212	2.65559	0.00791707	0.0795509	0.802307
TPSB2	110.141	-0.662831	0.249616	-2.6554	0.00792148	0.0795509	0.662831
SLC18A1	2.4343	0.599963	0.226269	2.65155	0.00801244	0.0801456	0.599963
GABRA2	5.83958	-0.974496	0.367864	-2.64907	0.0080714	0.0803932	0.974496
CYP4F8	8.0067	0.762219	0.288187	2.64488	0.0081721	0.0808973	0.762219
CNMD	11.1913	0.940222	0.35592	2.64167	0.00824992	0.0814836	0.940222
KRT6B	84.3377	0.732068	0.277196	2.64098	0.00826673	0.0816069	0.732068
SMR3A	1.30895	-1.57518	0.596836	-2.63921	0.00830983	0.0817328	1.57518
ARC	195.604	0.591806	0.224491	2.63621	0.00838377	0.0822028	0.591806
OOEP	33.8397	0.962499	0.36539	2.63417	0.00843424	0.0825688	0.962499
PLXNA4	1017.88	0.622473	0.236456	2.63251	0.00847569	0.0828901	0.622473
SYT2	213.539	0.581567	0.220918	2.6325	0.00847585	0.0828901	0.581567
SLC5A5	118.943	0.692343	0.263108	2.6314	0.00850339	0.0830303	0.692343
GAL3ST3	848.11	0.714021	0.271868	2.62635	0.00863066	0.0836135	0.714021
C11orf86	15.6501	-0.846489	0.323904	-2.6134	0.00896467	0.085671	0.846489
PSAPL1	3.83168	0.887113	0.339578	2.61239	0.00899103	0.0857925	0.887113
C7orf77	1.62229	1.22087	0.467779	2.60993	0.00905608	0.0861081	1.22087
SPAG11A	2.96853	-1.16317	0.446641	-2.60426	0.00920724	0.0871062	1.16317
DCC	22.7034	0.604301	0.23219	2.60261	0.0092517	0.0872463	0.604301
CHRNA4	37.7116	0.836367	0.321774	2.59924	0.00934311	0.0876439	0.836367
AC107871.1	1.90198	-0.663469	0.255429	-2.59747	0.00939121	0.0878779	0.663469
PRKAG3	9.65089	0.648632	0.249717	2.59747	0.00939136	0.0878779	0.648632
MOGAT3	2.75451	0.752981	0.290334	2.5935	0.00950032	0.0885614	0.752981
GABRG3	224.782	-0.68923	0.265759	-2.59345	0.00950197	0.0885614	0.68923
FFAR1	24.8623	0.730873	0.282371	2.58835	0.0096438	0.0895157	0.730873
ANKFN1	48.8944	0.621073	0.239961	2.58823	0.00964709	0.0895157	0.621073
BTG4	4.20643	0.754001	0.29161	2.58565	0.00971967	0.0899678	0.754001
PHGR1	1.20048	1.03395	0.401804	2.57326	0.0100746	0.0917426	1.03395
PCDH11X	12.5204	-0.901683	0.350677	-2.57126	0.0101329	0.0919905	0.901683
FATE1	10.1869	-0.584149	0.227586	-2.56672	0.0102664	0.0926646	0.584149
SYT14	41.2851	0.833379	0.325199	2.56267	0.0103871	0.0932249	0.833379
IGLL1	10.166	-0.707907	0.276344	-2.56168	0.0104166	0.0933486	0.707907
ROPN1	3.84715	-0.657566	0.256716	-2.56145	0.0104235	0.093366	0.657566
MT1H	760.993	0.658975	0.257528	2.55885	0.0105019	0.0937252	0.658975
SPRR2D	1.01496	-1.3199	0.517651	-2.5498	0.0107785	0.0951894	1.3199
KRT12	22.6459	0.898145	0.352384	2.54877	0.0108104	0.0952923	0.898145
FGF16	6.78813	0.596892	0.234361	2.54689	0.0108689	0.0956289	0.596892
AQP10	2.47144	0.781584	0.307559	2.54125	0.0110458	0.0964483	0.781584
RAD51AP2	5.43307	0.688501	0.271287	2.53791	0.0111518	0.0969826	0.688501
ETV3L	2.87488	-0.687033	0.271168	-2.53361	0.0112895	0.0977747	0.687033
FGF20	6.83492	0.655191	0.258842	2.53124	0.0113662	0.0981533	0.655191
CHRNB3	1.2343	1.05297	0.41638	2.52888	0.0114427	0.098472	1.05297
OLFM1	393.58	0.582563	0.230575	2.52656	0.0115184	0.0989429	0.582563
CNTNAP3B	16.5709	0.592074	0.234427	2.52562	0.0115493	0.098972	0.592074
TTC29	44.9173	0.764529	0.302774	2.52508	0.0115672	0.099046	0.764529
SULT1A4	1.40303	0.636477	0.252106	2.52464	0.0115816	0.0990576	0.636477
ADAMDEC1	382.17	-0.602736	0.238794	-2.52408	0.0116001	0.0990576	0.602736
LRRC74B	25.7139	0.668321	0.265102	2.521	0.0117022	0.0996591	0.668321
VHLL	0.795116	-0.65635	0.260527	-2.51932	0.0117581	0.100045	0.65635
PCSK2	279.697	0.791189	0.314249	2.51771	0.011812	0.100253	0.791189
GFRA2	189.75	0.622227	0.247221	2.51688	0.0118398	0.100287	0.622227
RPRML	8.36508	-0.586067	0.232872	-2.51669	0.0118462	0.100296	0.586067
NOBOX	1.90887	-1.16677	0.463864	-2.51532	0.0118924	0.100552	1.16677
HOXD12	0.544123	-1.48338	0.590278	-2.51302	0.0119701	0.100937	1.48338
EDDM3A	1.361	-0.7797	0.310513	-2.51101	0.0120387	0.10136	0.7797
IGDCC3	62.9674	-0.664956	0.265	-2.50927	0.0120981	0.101654	0.664956
NLRP2B	1.88239	0.583117	0.232435	2.50874	0.0121164	0.101745	0.583117
AC245033.1	0.680657	0.791545	0.315528	2.50864	0.0121199	0.101745	0.791545
MMP10	228.865	-0.7535	0.300917	-2.50402	0.0122793	0.102587	0.7535
FSTL5	22.7983	0.873992	0.349084	2.50367	0.0122912	0.102635	0.873992
HHATL	15.5915	0.727451	0.291637	2.49438	0.0126179	0.103846	0.727451
ATP12A	85.4234	-0.692276	0.27801	-2.49011	0.0127703	0.104689	0.692276
NKX6-1	408.27	-0.67616	0.27214	-2.4846	0.0129696	0.105797	0.67616
TM4SF5	3.11364	-1.03435	0.416317	-2.48451	0.0129728	0.105797	1.03435
EN1	18.8952	-0.706845	0.284788	-2.482	0.0130646	0.10619	0.706845
IGF2BP3	728.169	-0.652322	0.262856	-2.48167	0.0130768	0.10619	0.652322
HOXA9	99.9302	0.711221	0.286785	2.47998	0.013139	0.10637	0.711221
CACNG5	3.45846	0.821677	0.331457	2.47898	0.0131758	0.106622	0.821677
ANTXRL	115.637	-0.630038	0.254199	-2.47852	0.0131929	0.106714	0.630038
C1orf94	7.79143	0.76712	0.309884	2.47551	0.0133046	0.107192	0.76712
FCRL2	13.6894	-0.63322	0.25643	-2.46936	0.0135353	0.108507	0.63322
COL25A1	135.599	-0.580442	0.235256	-2.46728	0.0136143	0.10877	0.580442
TRHR	1.80896	-0.688511	0.279102	-2.46688	0.0136296	0.108823	0.688511
SCRT2	2.61868	0.921506	0.373578	2.4667	0.0136363	0.108823	0.921506
RERGL	11.1114	0.651429	0.264143	2.4662	0.0136554	0.108823	0.651429
TFAP2B	2.8643	-1.08096	0.438453	-2.4654	0.0136862	0.108953	1.08096
DDX43	51.463	0.674181	0.273831	2.46203	0.0138152	0.109447	0.674181
CD1E	46.0792	0.594216	0.241912	2.45633	0.0140362	0.110641	0.594216
SLCO1B3	19.6471	0.769003	0.313164	2.45559	0.0140653	0.110778	0.769003
PSG6	0.901096	1.00338	0.409336	2.45124	0.0142365	0.111706	1.00338
FAT3	97.9982	0.60741	0.247897	2.45026	0.0142754	0.111918	0.60741
LEFTY2	89.5041	-0.60752	0.248124	-2.44846	0.0143469	0.112199	0.60752
WFDC11	2.51152	1.03916	0.425716	2.44097	0.0146479	0.113703	1.03916
SLC12A1	141.489	-0.605175	0.248452	-2.43578	0.0148598	0.114631	0.605175
CCK	15.065	0.684212	0.280917	2.43564	0.0148656	0.114631	0.684212
EVX1	1.31241	0.864715	0.356049	2.42864	0.0151557	0.11588	0.864715
IL17C	22.1963	-0.593462	0.244588	-2.42637	0.0152506	0.116124	0.593462
NUTM2E	7.97009	0.724738	0.298797	2.42552	0.0152866	0.116222	0.724738
PAX2	1485.28	-0.93601	0.386051	-2.42458	0.0153263	0.116335	0.93601
TLX3	16.8712	-0.821869	0.339191	-2.42303	0.0153918	0.116692	0.821869
EFNA2	69.7245	-0.72477	0.299498	-2.41995	0.0155226	0.117124	0.72477
TSHB	0.380908	1.04168	0.431194	2.41581	0.0157001	0.117916	1.04168
MAGEB6	4.11815	-1.17898	0.488837	-2.4118	0.0158741	0.118521	1.17898
AMY1A	2.55556	-0.955686	0.396417	-2.41081	0.0159172	0.118624	0.955686
TAS2R38	3.56831	0.890481	0.369628	2.40913	0.0159908	0.118985	0.890481
MOGAT2	44.9709	0.653789	0.27238	2.40028	0.0163825	0.121085	0.653789
FIGLA	2.52734	-0.681393	0.284517	-2.39492	0.0166242	0.122298	0.681393
NEUROG3	1.64888	-0.637816	0.266629	-2.39215	0.0167501	0.122697	0.637816
TRIM71	256.392	0.670774	0.280433	2.39192	0.0167605	0.122726	0.670774
SLC15A5	0.716417	-1.2426	0.519602	-2.39144	0.0167826	0.122832	1.2426
KCNA10	0.58512	1.09382	0.457853	2.38901	0.0168939	0.123176	1.09382
CACNG2	1.51407	-0.717324	0.300309	-2.38862	0.0169117	0.123259	0.717324
CCL15	1.91448	0.900687	0.37805	2.38246	0.0171976	0.124716	0.900687
TMEM132D	2.25379	0.827629	0.347689	2.38037	0.0172952	0.124898	0.827629
CFAP65	157.38	0.617425	0.2595	2.37928	0.0173463	0.125168	0.617425
TRAPPC3L	21.4291	0.605741	0.254798	2.37734	0.017438	0.125638	0.605741
AC136428.1	5.12207	-0.943944	0.397907	-2.37227	0.017679	0.126648	0.943944
CRP	1.45985	0.964071	0.406669	2.37065	0.0177567	0.12706	0.964071
C8B	1.52338	1.0289	0.434316	2.36901	0.0178359	0.127481	1.0289
NPIPA8	2.56699	0.683477	0.288528	2.36884	0.017844	0.127491	0.683477
PRB2	6.68354	0.836921	0.353486	2.36762	0.0179029	0.127718	0.836921
PPP2R2C	337.62	-0.60822	0.257153	-2.36521	0.01802	0.128166	0.60822
ADH7	1.04723	0.997392	0.423346	2.35598	0.0184741	0.130217	0.997392
MMP1	353.654	-0.592988	0.251824	-2.35477	0.018534	0.130492	0.592988
DPYSL5	122.528	-0.761743	0.324063	-2.3506	0.0187431	0.131376	0.761743
GUCY2F	1.39138	0.699448	0.297851	2.34831	0.0188586	0.131902	0.699448
AP000350.4	1.08053	-0.665224	0.283332	-2.34786	0.0188817	0.131955	0.665224
C2CD4C	46.4111	0.585358	0.249794	2.34336	0.019111	0.132575	0.585358
KRT13	80.1317	-0.643061	0.274553	-2.34221	0.0191699	0.132885	0.643061
LIM2	0.823017	-1.13301	0.483826	-2.34178	0.0191922	0.132942	1.13301
DMRTC1B	0.812314	1.11715	0.477745	2.33838	0.0193674	0.133861	1.11715
PTH	0.583807	-1.09565	0.470053	-2.3309	0.0197587	0.13567	1.09565
TRHDE	149.967	-0.724082	0.311051	-2.32785	0.0199198	0.136415	0.724082
AMHR2	90.6051	0.690363	0.297709	2.31892	0.0203995	0.138553	0.690363
CYP1A2	60.4074	0.710218	0.307251	2.31153	0.0208037	0.140103	0.710218
MAGEA10	25.676	-0.999232	0.432784	-2.30885	0.0209521	0.140669	0.999232
PROKR2	12.323	-0.758816	0.329761	-2.30111	0.0213854	0.142834	0.758816
GCSAML	21.676	0.621016	0.271182	2.29003	0.0220195	0.145183	0.621016
CYP2B6	2.14587	0.886176	0.387136	2.28906	0.022076	0.145438	0.886176
F13B	0.831172	-0.783568	0.342405	-2.28842	0.022113	0.145589	0.783568
SYCN	0.948002	1.09387	0.4805	2.27652	0.0228149	0.147979	1.09387
ROS1	144.267	-0.642266	0.282472	-2.27373	0.022982	0.148807	0.642266
MYO18B	15.4251	-0.654341	0.288343	-2.26931	0.0232494	0.149869	0.654341
CLDN8	19.5762	-0.966566	0.42785	-2.25912	0.0238757	0.152462	0.966566
SERPINA11	2.96663	0.834999	0.370025	2.2566	0.024033	0.152904	0.834999
NANOGNB	0.700116	-0.946141	0.419407	-2.2559	0.0240767	0.152904	0.946141
MMP20	11.0069	0.614692	0.272628	2.25469	0.0241527	0.153181	0.614692
IFNA1	0.802972	0.989507	0.439541	2.25123	0.0243712	0.154084	0.989507
LRRC31	11.2052	0.605261	0.269595	2.24507	0.0247633	0.15518	0.605261
KRTAP5-6	1.60995	-0.630888	0.281109	-2.24428	0.0248145	0.155183	0.630888
C5orf52	1.5238	0.690861	0.308435	2.23989	0.0250981	0.156359	0.690861
CST1	531.91	0.606891	0.27107	2.23887	0.0251643	0.156644	0.606891
OPCML	10.9647	0.65649	0.29347	2.23699	0.0252868	0.156991	0.65649
FGF4	2.60727	-0.900179	0.403032	-2.23352	0.0255147	0.157887	0.900179
KERA	26.1418	0.649756	0.291528	2.2288	0.0258274	0.159248	0.649756
JCHAIN	4044.98	-0.607387	0.273073	-2.22427	0.0261305	0.160485	0.607387
PCDH8	12.694	0.789284	0.356011	2.21702	0.0266215	0.162285	0.789284
OPN1LW	5.00868	-0.643885	0.29057	-2.21594	0.0266955	0.162526	0.643885
PCDH15	49.3015	-0.675758	0.305269	-2.21364	0.0268532	0.162935	0.675758
FDCSP	18.879	-0.733855	0.331986	-2.2105	0.0270703	0.163593	0.733855
OVCH2	23.2577	0.582814	0.265094	2.19852	0.0279122	0.167128	0.582814
GHSR	0.673259	-0.915539	0.416629	-2.19749	0.0279854	0.167373	0.915539
CGB3	0.995074	-0.865892	0.394313	-2.19595	0.0280957	0.167728	0.865892
CPN2	4.34432	-0.587895	0.268878	-2.18647	0.028781	0.170308	0.587895
HTR3B	13.9513	-0.680432	0.311581	-2.1838	0.0289767	0.170896	0.680432
MRGPRG	1.39331	0.71758	0.328734	2.18286	0.029046	0.171145	0.71758
GOLGA8Q	1.11817	0.708076	0.324478	2.1822	0.0290946	0.171266	0.708076
GTSF1L	2.39694	-0.678648	0.311008	-2.18209	0.0291029	0.171266	0.678648
NGB	15.4251	0.687012	0.315243	2.17931	0.0293088	0.172048	0.687012
AMY1C	0.514228	-1.51562	0.695642	-2.17874	0.0293509	0.172162	1.51562
IGFL1	73.9713	-0.637783	0.293116	-2.17588	0.0295645	0.172903	0.637783
GPRC6A	1.39672	-0.866339	0.400284	-2.16431	0.0304404	0.17579	0.866339
RFPL1	0.873168	0.729536	0.337141	2.16389	0.0304727	0.175922	0.729536
BEX1	495.617	0.621513	0.287561	2.16133	0.03067	0.176409	0.621513
NKX2-4	0.649125	-0.857834	0.397252	-2.15942	0.0308175	0.176777	0.857834
POTEM	0.573563	-1.01243	0.47015	-2.15341	0.0312862	0.177895	1.01243
MRGPRE	13.1786	0.633809	0.295394	2.14564	0.0319018	0.179671	0.633809
ASIC2	80.6787	0.591162	0.275816	2.14332	0.0320873	0.180115	0.591162
WIF1	18.1515	0.700324	0.328193	2.13388	0.0328528	0.182618	0.700324
SPATA22	1.44621	-0.65506	0.307178	-2.13251	0.032965	0.182972	0.65506
FCRL4	2.02851	-0.68625	0.322512	-2.12783	0.033351	0.184085	0.68625
FAM71C	1.50172	0.586817	0.276938	2.11894	0.0340951	0.186601	0.586817
MOS	0.836768	-0.957768	0.453252	-2.1131	0.0345919	0.187979	0.957768
CCDC105	0.676612	0.996603	0.471842	2.11216	0.0346731	0.188187	0.996603
DCAF8L2	4.98064	-0.739515	0.351654	-2.10296	0.0354692	0.190642	0.739515
MUC21	39.4236	0.713468	0.340507	2.09531	0.0361433	0.192455	0.713468
GKN2	0.516535	-0.962012	0.460857	-2.08744	0.0368484	0.194457	0.962012
PF4V1	6.85366	0.649271	0.311892	2.08172	0.0373684	0.196013	0.649271
HELT	2.94333	-0.79155	0.381459	-2.07506	0.0379812	0.198047	0.79155
FGF10	7.85478	0.612863	0.295984	2.0706	0.0383965	0.199248	0.612863
NT5C1A	1.08471	-0.607115	0.293289	-2.07003	0.0384498	0.199423	0.607115
PRLH	4.64941	0.691889	0.33471	2.06713	0.0387219	0.200083	0.691889
NEFL	8.69538	0.593066	0.287394	2.0636	0.0390556	0.200998	0.593066
OR5K2	0.675782	0.677424	0.330087	2.05226	0.0401445	0.204576	0.677424
G6PC2	0.444416	0.789182	0.384865	2.05054	0.0403119	0.205095	0.789182
SLC6A14	40.0644	0.60137	0.29368	2.0477	0.0405891	0.205673	0.60137
HTR1A	0.650298	0.98111	0.47953	2.04598	0.040758	0.206122	0.98111
SHCBP1L	6.92711	-0.680394	0.332639	-2.04544	0.0408115	0.206245	0.680394
AMPD1	8.71614	-0.607662	0.297099	-2.04531	0.0408238	0.206247	0.607662
MGAT4D	2.14147	-0.672692	0.329276	-2.04294	0.0410583	0.206883	0.672692
LRRC9	13.7546	-0.624581	0.30578	-2.04258	0.0410939	0.206951	0.624581
C1orf185	1.18061	-0.860216	0.42127	-2.04196	0.0411556	0.207151	0.860216
TUBB2B	725.696	-0.622607	0.305566	-2.03756	0.0415944	0.208359	0.622607
DKK1	38.0294	0.582195	0.285906	2.03632	0.0417187	0.208704	0.582195
ACP7	18.8279	0.588309	0.289104	2.03494	0.0418568	0.209229	0.588309
HPSE2	39.3634	0.669177	0.32933	2.03193	0.0421603	0.209966	0.669177
C1orf141	9.72729	0.620529	0.305512	2.03111	0.042244	0.210123	0.620529
LRTM1	1.40816	0.598253	0.294565	2.03097	0.042258	0.210123	0.598253
HAND1	6.39025	-0.63086	0.310668	-2.03066	0.04229	0.210187	0.63086
HTR1E	14.2531	-0.646775	0.319391	-2.02503	0.0428645	0.21174	0.646775
CT83	1.05258	-2.17777	1.07676	-2.02252	0.0431226	0.212277	2.17777
NEUROD4	0.442509	-1.2465	0.616342	-2.02241	0.0431338	0.212277	1.2465
CWH43	40.3766	0.581071	0.287689	2.01979	0.0434053	0.213072	0.581071
SPAG11B	13.7775	-0.915743	0.455362	-2.01102	0.0443232	0.215748	0.915743
GABRA3	167.404	-0.649337	0.322931	-2.01076	0.0443511	0.215748	0.649337
OTX2	2.26688	-0.917274	0.457117	-2.00665	0.0447868	0.216916	0.917274
LMX1B	152.329	-0.667661	0.33397	-1.99916	0.0455906	0.219081	0.667661
CCKAR	0.829602	-0.904765	0.452944	-1.99752	0.0457685	0.21964	0.904765
CCDC70	0.75618	0.618431	0.310734	1.99022	0.0465664	0.221944	0.618431
PRODH2	1.04432	0.635035	0.319364	1.98843	0.0467637	0.222771	0.635035
KRT85	1.96418	-0.583635	0.29511	-1.97769	0.0479638	0.226146	0.583635
KHDC3L	2.03771	0.593961	0.300413	1.97715	0.0480246	0.22632	0.593961
FGF3	31.2473	-0.89189	0.451566	-1.97511	0.0482562	0.227086	0.89189
SLC17A1	0.664545	1.05497	0.534466	1.97388	0.0483956	0.227386	1.05497
OR52N2	5.30718	0.712939	0.361259	1.97349	0.0484401	0.227482	0.712939
CLEC3A	1.3765	-0.928453	0.470708	-1.97246	0.0485573	0.227862	0.928453
LGI1	16.6514	0.694941	0.354114	1.96248	0.0497064	0.230387	0.694941
VGLL2	2.44644	-0.67782	0.345497	-1.96187	0.0497773	0.230432	0.67782
OR56A3	7.29233	0.981223	0.500529	1.96037	0.0499524	0.231073	0.981223

## Sheet: Table S5 univariate Cox
Table S4 The univariate Cox regression analysis in immune genes
gene	HR	z	pvalue
CSPG5	0.71245	-3.13613	0.00171194
CXCL11	0.851145	-3.07301	0.00211911
DKK1	1.56527	2.93061	0.00338297
FGF4	3.7915	2.82174	0.00477646
PI3	1.10267	2.7521	0.00592136
TNFRSF17	0.642567	-2.6404	0.00828077
CD79A	0.848985	-2.57357	0.0100655
PTH	0.000227466	-2.56174	0.010415
DUOX1	1.2645	2.25074	0.0244019
TNFRSF13B	0.0748356	-2.21437	0.0268036
PAEP	1.08621	2.10615	0.0351916
CXCL10	0.925134	-1.99301	0.0462606
